# Supplementary material for: Novel aspects of iron homeostasis in pathogenic bloodstream form Trypanosoma brucei
Source: PLoS Pathog. 2021 Jun 23;17(6):e1009696. doi: 10.1371/journal.ppat.1009696 (PMC8259959; doi:10.1371/journal.ppat.1009696)
Supplement: S1 Table — Differential gene expression analyses were carried out with edgeR as described in the Methods section. Sheet 1: List of differentially expressed genes (DEGs) in DFO-treated (DFO) versus control cells. Sheet 2: List of DEGs in DFO-treated versus iron-saturated deferoxamine treated (DF) cells. Sheet 3: List of DEGs in DFO-treated versus Iron (III) chloride treated (Fe) cells Sheet 4: List of DEGs in Fe versus control cells. Sheet 5: List of DEGs following iron starvation by TfR silencing (TfR) versus controls. Sheet 6: List of primers used in this study. (XLSX) [file ppat.1009696.s008.xlsx]

## Sheet: DFO-vs-Ctrl
GeneID	logFC	logCPM	F	pValue	FDR	mlog10FDR	mlog10pvalue	desc
KS17gene_4150a	1.39214	6.10692	471.429	3.60504e-13	2.80085e-09	8.55271	12.4431	KS17gene_4150a
Tb927.11.12100	1.42905	6.89777	465.891	3.9457e-13	2.80085e-09	8.55271	12.4039	RNA-binding protein putative
Tb427.BES129.2	1.74911	10.789	195.335	2.68364e-10	2.93074e-07	6.53302	9.57128	Tb427.BES129.2
Tb427.BES129.3	1.74698	10.3547	188.752	3.44879e-10	3.06016e-07	6.51426	9.46233	Tb427.BES129.3
Tb427.BES129.4	1.70902	11.6596	177.585	5.38068e-10	4.4935e-07	6.34742	9.26916	Tb427.BES129.4
Tb427VSG-6609	1.71851	10.3168	172.582	6.62274e-10	5.2235e-07	6.28204	9.17896	Tb427VSG-6609
Tb427VSG-3386	1.35137	-2.17607	6.60795	0.0207022	0.105723	0.975832	1.68398	Tb427VSG-3386
Tb09.v4.0116	1.09723	-1.97049	12.5742	0.00274238	0.0276125	1.55889	2.56187	variant surface glycoprotein (VSG pseudogene) putative
Tb427VSG-3633	1.02992	-1.71991	9.62786	0.00693437	0.0518689	1.28509	2.15899	Tb427VSG-3633
TRY.980	0.96777	-2.05509	4.89523	0.0420491	0.166473	0.778657	1.37624	TRY.980
TRY.698	0.923147	0.142605	30.2779	5.08235e-05	0.00163615	2.78618	4.29394	TRY.698
MSTRG.271	0.893683	-0.961795	8.11632	0.0117364	0.0734339	1.1341	1.93047	MSTRG.271
Tb08.27P2.70	0.883488	0.985346	26.8583	9.50819e-05	0.00260594	2.58404	4.0219	hypothetical protein
MSTRG.512	0.878647	-2.41634	4.5653	0.0486612	0.181682	0.740687	1.31282	MSTRG.512
Tb08.27P2.80	0.843662	0.963827	14.7279	0.00148757	0.0182375	1.73904	2.82752	hypothetical protein
Tb427VSG-2116	0.830118	-2.46669	2.07542	0.169253	0.388627	0.410467	0.771464	Tb427VSG-2116
Tb427VSG-299	0.81218	-1.72724	4.44949	0.0512639	0.187818	0.726264	1.29019	Tb427VSG-299
Tb10.v4.0236	0.765394	-1.83957	3.64638	0.0745595	0.236097	0.62691	1.1275	variant surface glycoprotein (VSG pseudogene) putative /product
MSTRG.272	0.762566	-1.65238	4.02888	0.0621877	0.210864	0.675998	1.2063	MSTRG.272
Tb927.10.10240	0.74319	3.90749	82.2389	1.18658e-07	1.69636e-05	4.77048	6.9257	procyclin-associated gene 1 (PAG1) protein
Tb927.8.510	0.742297	-0.142274	8.80817	0.00917999	0.0624058	1.20477	2.03716	hypothetical protein
KS17gene_4137a	0.733477	-1.05029	5.78668	0.0288014	0.131055	0.882545	1.54059	KS17gene_4137a
Tb927.8.500	0.724763	-0.685691	11.4252	0.00388391	0.0351879	1.45361	2.41073	hypothetical protein
MSTRG.235	0.723816	-0.117191	17.4103	0.000739764	0.0112325	1.94952	3.13091	MSTRG.235
Tb927_10_v4.snoRNA.0073:snoRNA	0.716997	-0.899222	9.83657	0.00646736	0.049304	1.30712	2.18927	term
Tb927.10.10230	0.714466	2.77319	45.1063	5.34716e-06	0.000280124	3.55265	5.27188	procyclin-associated gene 5 (PAG5) protein
TRY.803	0.71415	-1.64481	3.45832	0.0816967	0.250015	0.602034	1.0878	TRY.803
Tb927.10.100	0.713337	2.85195	100.68	3.00862e-08	7.49358e-06	5.12531	7.52163	expression site-associated gene 2 (ESAG2) degenerate
Tb427VSG-3037	0.711397	-0.831703	6.03157	0.0260557	0.122813	0.910756	1.5841	Tb427VSG-3037
TRY.1045	0.711285	2.76909	26.1913	0.000108096	0.00289553	2.53827	3.96619	TRY.1045
Tb927.9.16770	0.700361	-2.24058	1.97162	0.179668	0.40218	0.395579	0.74553	variant surface glycoprotein (VSG pseudogene) putative
Tb427VSG-7130	0.688076	-1.3379	7.10352	0.0170914	0.0931106	1.031	1.76722	Tb427VSG-7130
Tb927.3.2560	0.679317	-1.05502	6.90415	0.0184494	0.0975154	1.01093	1.73402	hypothetical protein conserved
Tb927.10.10220	0.674166	3.37799	49.2886	3.13672e-06	0.00018478	3.73334	5.50352	procyclin-associated gene 2 (PAG2) protein
MSTRG.364	0.656496	-1.49301	3.34925	0.0862068	0.258796	0.587042	1.06446	MSTRG.364
Tb927.9.400	0.652205	-1.97975	3.74748	0.0710277	0.228606	0.640913	1.14857	variant surface glycoprotein (VSG pseudogene) putative
Tb427VSG-3166	0.651885	-1.31444	5.81453	0.0284728	0.130293	0.88508	1.54557	Tb427VSG-3166
Tb427VSG-3705	0.650691	0.168097	18.3684	0.000584968	0.00958983	2.01819	3.23287	Tb427VSG-3705
Tb927.10.10250	0.647402	3.88571	27.7549	8.02842e-05	0.00228416	2.64127	4.09537	EP2 procyclin
KS17gene_1878a	0.647123	5.31442	92.7849	5.25902e-08	1.02277e-05	4.99022	7.27909	KS17gene_1878a
MSTRG.788	0.647006	-1.16064	8.97522	0.0116184	0.0728882	1.13734	1.93486	MSTRG.788
Tb427VSG-312	0.644951	-2.14507	1.73859	0.206152	0.434312	0.362198	0.685812	Tb427VSG-312
MSTRG.897	0.643125	-0.77074	5.54715	0.0318146	0.139813	0.854452	1.49737	MSTRG.897
TRY.768	0.640613	-1.32011	5.11621	0.0382028	0.156524	0.805419	1.4179	TRY.768
TRY.1072	0.620816	-2.35539	1.37305	0.258692	0.489948	0.30985	0.587217	TRY.1072
Tb427VSG-6830	0.614478	-2.11438	2.8896	0.108792	0.298804	0.524613	0.963403	Tb427VSG-6830
Tb927_10_v4.snoRNA.0048:snoRNA	0.606942	-0.382469	9.06186	0.00840668	0.058735	1.2311	2.07538	term
MSTRG.568	0.605442	0.151243	7.15644	0.0167503	0.0918874	1.03674	1.77598	MSTRG.568
Tb427VSG-1784	0.59808	-1.64474	3.22483	0.0917171	0.268365	0.571274	1.03755	Tb427VSG-1784
Tb927.10.10260	0.59083	5.85022	21.3906	0.000291433	0.00586877	2.23145	3.53546	EP1 procyclin
Tb927.8.6010	0.589079	5.36899	104.07	2.39495e-08	6.29649e-06	5.2009	7.6207	Heme Response-1 protein putative
Tb927.8.480	0.584535	5.66859	28.9668	6.42384e-05	0.00195707	2.70839	4.19221	phosphatidic acid phosphatase protein putative
Tb927.6.520	0.582463	3.9985	36.0484	1.95623e-05	0.000773611	3.11148	4.70858	EP3-2 procyclin
MSTRG.841	0.577331	-2.44119	2.16139	0.197893	0.424651	0.371968	0.703569	MSTRG.841
Tb927.6.380	0.572986	3.4351	59.6025	9.6519e-07	7.72629e-05	4.11203	6.01539	hypothetical protein conserved
Tb927.9.2840	0.566931	-1.11968	6.32488	0.0231549	0.113787	0.943909	1.63536	hypothetical protein conserved
TRY.746	0.560878	-1.15024	3.24879	0.0906243	0.26621	0.574775	1.04276	TRY.746
MSTRG.958	0.559807	-0.394964	6.95061	0.0181223	0.0966563	1.01477	1.74179	MSTRG.958
Tb927.5.440	0.558917	4.25172	30.7033	4.7174e-05	0.00154295	2.81165	4.3263	trans-sialidase putative
TRY.330	0.555875	0.345581	8.47253	0.010331	0.067558	1.17032	1.98586	TRY.330
Tb08.27P2.110	0.548355	5.61659	34.276	2.59102e-05	0.00099418	3.00254	4.58653	PAP2 superfamily putative
Tb927.6.370	0.543715	3.67151	60.5746	8.71173e-07	7.10807e-05	4.14825	6.0599	hypothetical protein conserved
Tb427VSG-1022	0.542609	-2.26295	1.41498	0.251838	0.483842	0.315297	0.598878	Tb427VSG-1022
Tb927_08_v4.snoRNA.0013	0.542021	-0.271523	9.54943	0.00711968	0.0527294	1.27795	2.14754	H/ACA-like snoRNA
Tb927.3.5760	0.540085	-0.553045	4.91776	0.041637	0.165487	0.781235	1.38052	hypothetical protein conserved
MSTRG.847	0.539397	0.37809	5.66994	0.0302267	0.135272	0.868793	1.51961	MSTRG.847
Tb427VSG-6576	0.538835	-1.55977	2.91315	0.107475	0.296909	0.527376	0.968694	Tb427VSG-6576
MSTRG.440	0.53807	-1.72739	3.70797	0.0897966	0.265366	0.576155	1.04674	MSTRG.440
Tb927.6.480	0.537437	2.61655	18.043	0.000633013	0.0101892	1.99186	3.19859	surface protein EP3-2 procyclin precursor
TRY.366	0.536243	-0.285859	9.0979	0.00830294	0.0582108	1.235	2.08077	TRY.366
Tb08.27P2.60	0.533967	1.52359	6.07299	0.0256217	0.121412	0.915738	1.59139	hypothetical protein
Tb927.9.10280	0.531106	5.12426	38.4955	1.34838e-05	0.000578336	3.23782	4.87019	Zinc finger CCCH domain-containing protein 48
Tb927.10.7160	0.527678	-0.252597	8.95036	0.00873701	0.060448	1.21862	2.05864	procyclin-associated gene 1 (PAG1) protein putative
Tb927.9.9620	0.52294	5.32335	118.207	9.87414e-09	3.28949e-06	5.48287	8.0055	meiotic recombination protein DMC1 putative
Tb427VSG-7445	0.521644	0.651928	17.6791	0.00069211	0.0108096	1.96619	3.15982	Tb427VSG-7445
Tb927.11.18310	0.52097	-0.36466	5.54335	0.0318652	0.139813	0.854452	1.49668	variant surface glycoprotein (VSG) putative (pseudogene)
TRY.770	0.520841	-2.30861	1.11515	0.306879	0.536422	0.270493	0.513033	TRY.770
Tb927.6.540	0.52071	2.4616	26.3366	0.000105099	0.00282059	2.54966	3.9784	gene related to expression site-associated gene 2 (GRESAG2) putative
Tb11.v5.0926	0.51652	-1.33743	2.42927	0.138933	0.345317	0.461783	0.857195	variant surface glycoprotein (VSG atypical) putative
Tb427VSG-1240	0.515538	-1.46066	3.38512	0.0846915	0.256235	0.591362	1.07216	Tb427VSG-1240
KS17gene_331a	0.508093	5.41893	113.008	1.35215e-08	4.08434e-06	5.38888	7.86898	KS17gene_331a
MSTRG.530	0.507924	1.12817	14.6021	0.00153963	0.0186344	1.72968	2.81258	MSTRG.530
TRY.1039	0.501001	0.612351	15.3846	0.00124621	0.0162362	1.78951	2.90441	TRY.1039
MSTRG.594	0.4994	0.153821	7.72376	0.0135446	0.0801886	1.09589	1.86823	MSTRG.594
MSTRG.956	0.495275	-0.496436	4.57413	0.0484691	0.181226	0.741779	1.31454	MSTRG.956
MSTRG.979	0.495174	-0.670643	5.23499	0.0363046	0.151549	0.819448	1.44004	MSTRG.979
MSTRG.948	0.494326	-2.20816	1.63236	0.236319	0.466419	0.331224	0.626501	MSTRG.948
Tb11.v5.0432	0.493565	2.34662	6.09037	0.0254421	0.120926	0.917481	1.59445	calpain-like cysteine peptidase putative
MSTRG.120	0.491931	-1.36156	5.26288	0.0463009	0.176134	0.754156	1.33441	MSTRG.120
MSTRG.381	0.489548	-0.154984	5.86332	0.0279077	0.128722	0.890347	1.55428	MSTRG.381
MSTRG.868	0.488304	-2.08454	2.22912	0.158832	0.375091	0.425864	0.799061	MSTRG.868
Tb11.v5.0223	0.488254	3.95972	22.5858	0.000224921	0.00483087	2.31597	3.64797	BNR repeat-like domain/Concanavalin A-like lectin/glucanases superfamily putative
Tb927.8.1130	0.487393	6.36655	42.0221	8.12167e-06	0.000394875	3.40354	5.09035	protein phosphatase with EF-Hand domains putative
TRY.1046	0.486875	-2.4667	1.14167	0.301387	0.530664	0.27518	0.520876	TRY.1046
Tb427VSG-7166	0.486434	0.813669	7.31184	0.0157932	0.0887683	1.05174	1.80153	Tb427VSG-7166
KS17gene_4216a	0.482221	1.49148	11.0333	0.00439025	0.0383559	1.41617	2.35751	KS17gene_4216a
Tb927.3.2540	0.481741	-0.470485	6.41182	0.0223677	0.111188	0.953941	1.65038	variant surface glycoprotein (VSG)-related putative
TRY.886	0.480663	0.160128	6.80876	0.0191428	0.100469	0.997966	1.718	TRY.886
TRY.876	0.480084	-1.90795	2.17314	0.160126	0.376217	0.424561	0.795539	TRY.876
MSTRG.155	0.477833	-0.373732	4.92549	0.0414966	0.165174	0.782058	1.38199	MSTRG.155
Tb11.v4.0039	0.477191	1.50135	9.90148	0.0063295	0.0486782	1.31267	2.19863	variant surface glycoprotein (VSG pseudogene) putative
MSTRG.439	0.4768	1.11232	4.85995	0.0427038	0.167987	0.774724	1.36953	MSTRG.439
MSTRG.959	0.476426	0.229519	7.70233	0.0136521	0.080543	1.09397	1.8648	MSTRG.959
Tb927_08_v4.snoRNA.0031	0.472883	-0.843856	3.53106	0.0788444	0.244371	0.611949	1.10323	C/D snoRNA
Tb427VSG-1713	0.472632	-0.916842	6.10988	0.0306095	0.136569	0.864647	1.51414	Tb427VSG-1713
Tb927_09_v4.snoRNA.0083	0.468697	0.581379	11.5246	0.00376623	0.0344962	1.46223	2.42409	C/D snoRNA
Tb427VSG-3106	0.468692	1.2199	5.20738	0.036736	0.152587	0.816483	1.43491	Tb427VSG-3106
TRY.607	0.468313	-1.02175	1.49716	0.239082	0.46938	0.328475	0.621453	TRY.607
Tb927.8.490	0.464712	0.942114	11.0333	0.00439024	0.0383559	1.41617	2.35751	hypothetical protein
Tb927.5.5350	0.464405	-0.877873	4.21183	0.0571315	0.200271	0.698383	1.24312	variant surface glycoprotein truncated
Tb927_06_v4.snoRNA.0024	0.464092	1.92495	11.8613	0.00339672	0.0319995	1.49486	2.46894	H/ACA-like snoRNA
KS17gene_508a	0.459588	-1.26291	1.77456	0.201756	0.428728	0.367818	0.695173	KS17gene_508a
KS17gene_4278a	0.45949	2.71194	25.2139	0.000130962	0.0033088	2.48033	3.88285	KS17gene_4278a
Tb11.1200	0.458821	1.98919	5.19953	0.0368597	0.153011	0.815278	1.43345	hypothetical protein
MSTRG.924	0.457951	-0.754494	3.59436	0.0764574	0.239724	0.620288	1.11658	MSTRG.924
KS17gene_1079a	0.457336	2.99804	7.73106	0.0135082	0.0800733	1.09651	1.8694	KS17gene_1079a
MSTRG.290	0.455196	-0.980022	3.45342	0.0818933	0.250388	0.601387	1.08675	MSTRG.290
MSTRG.776	0.45423	-1.38583	2.1352	0.163595	0.381068	0.418997	0.786229	MSTRG.776
Tb927.8.7880	0.452214	0.560866	6.20361	0.0243067	0.117455	0.930129	1.61427	receptor-type adenylate cyclase GRESAG 4 fragment
Tb927.7.2660	0.452128	7.92191	60.4757	8.80254e-07	7.11219e-05	4.148	6.05539	zinc finger protein family member putative
Tb927.9.17640	0.452106	0.633908	11.2182	0.00414254	0.0367114	1.4352	2.38273	hypothetical protein conserved
Tb927.2.5290	0.450146	5.76224	82.3058	1.18015e-07	1.69636e-05	4.77048	6.92806	hypothetical protein conserved
Tb09_snoRNA_0089	0.449867	-0.532661	3.6149	0.0757013	0.238141	0.623166	1.1209	C/D snoRNA TB9C3C1
TRY.830	0.447991	0.461768	4.29851	0.0549048	0.195683	0.708447	1.26039	TRY.830
Tb927.6.450	0.446962	3.08214	16.9585	0.000828488	0.0122521	1.91179	3.08171	procyclin PARP A
KS17gene_5671a	0.444535	2.08679	21.9838	0.000255994	0.00530562	2.27526	3.59177	KS17gene_5671a
KS17gene_5231a	0.444303	0.100087	5.74763	0.0292693	0.132294	0.878459	1.53359	KS17gene_5231a
MSTRG.616	0.44422	-0.85679	2.69592	0.120398	0.318513	0.496873	0.919381	MSTRG.616
Tb927.3.2550	0.443876	-0.0480402	4.12745	0.0594012	0.205086	0.688064	1.2262	hypothetical protein conserved
TRY.974	0.440349	-1.89907	1.5964	0.242426	0.473707	0.324491	0.615421	TRY.974
Tb927.11.17550	0.440205	-1.26853	2.31149	0.148221	0.3595	0.444302	0.829091	variant surface glycoprotein (VSG) frameshifted
Tb927.11.18630	0.439932	-0.831384	3.03913	0.100743	0.283443	0.547534	0.996783	ingi-related retroposon putative (pseudogene)
Tb927.10.8050	0.439853	3.05477	7.07106	0.0173045	0.093752	1.02802	1.76184	TFIIF-stimulated CTD phosphatase putative
MSTRG.230	0.439809	-0.645134	4.14954	0.0587969	0.204121	0.690112	1.23065	MSTRG.230
TRY.340	0.438119	4.99273	31.4683	4.1331e-05	0.00140714	2.85166	4.38372	TRY.340
Tb927_06_v4.snoRNA.0030	0.436142	0.207476	6.49794	0.0216181	0.108834	0.963235	1.66518	C/D snoRNA
MSTRG.243	0.43517	3.68531	10.7835	0.00475207	0.0404953	1.3926	2.32312	MSTRG.243
Tb927.7.2020	0.430093	1.02671	11.6295	0.00364649	0.0337039	1.47232	2.43812	retrotransposon hot spot protein 7 (RHS7) putative
Tb927_06_v4.snoRNA.0032	0.429972	0.774338	8.98454	0.00863421	0.0599413	1.22227	2.06378	C/D snoRNA
Tb927.6.490	0.429172	2.32959	22.6809	0.000220417	0.0047821	2.32038	3.65676	procyclin associated gene 3 (PAG3) protein
Tb927.9.15820	0.427276	2.6673	17.3596	0.000749177	0.011327	1.94588	3.12542	hypothetical protein conserved
TRY.973	0.426856	-0.704461	3.76474	0.0704447	0.227141	0.643704	1.15215	TRY.973
MSTRG.412	0.426357	0.889092	7.99816	0.0122499	0.0752539	1.12347	1.91187	MSTRG.412
TRY.565	0.425909	3.76792	26.8023	9.61041e-05	0.00262467	2.58093	4.01726	TRY.565
Tb11.v5.1010	0.425497	0.176205	4.91877	0.0416186	0.16546	0.781306	1.38071	variant surface glycoprotein (VSG) putative
TRY.775	0.425071	-1.21899	2.47579	0.135462	0.340141	0.468342	0.868182	TRY.775
Tb927.7.2680	0.423941	3.42077	8.06899	0.0119391	0.0740818	1.13029	1.92303	zinc finger protein family member putative
KS17gene_2808a	0.422439	-1.06483	3.46833	0.0990321	0.281079	0.551171	1.00422	KS17gene_2808a
TRY.923	0.422433	2.00051	5.55422	0.0317205	0.139639	0.854993	1.49866	TRY.923
Tb927.8.7820	0.420733	4.13306	11.1085	0.00428756	0.0377043	1.42361	2.36779	'Cold-shock' DNA-binding domain containing protein putative
KS17gene_7014a	0.419618	4.74694	22.8601	0.000212196	0.0046768	2.33005	3.67326	KS17gene_7014a
Tb927.8.1390	0.417794	2.45824	10.5346	0.00514647	0.0425783	1.37081	2.28849	hypothetical protein conserved degenerate
KS17gene_3234a	0.414162	-1.03109	2.62368	0.125107	0.324884	0.488272	0.90272	KS17gene_3234a
Tb427VSG-1579	0.414158	-1.7905	2.23015	0.182375	0.405488	0.392021	0.739034	Tb427VSG-1579
Tb427VSG-625	0.413693	0.394313	5.74543	0.029296	0.132373	0.878202	1.53319	Tb427VSG-625
Tb927.5.5500	0.410839	-1.8993	1.6687	0.218134	0.446619	0.350063	0.661276	Variant Surface Glycoprotein putative
Tb427VSG-3239	0.40994	-0.0675781	6.14212	0.0249158	0.119302	0.923353	1.60353	Tb427VSG-3239
Tb927.9.18080	0.408266	-0.0944491	3.91394	0.0656325	0.217795	0.661953	1.18288	variant surface glycoprotein (VSG pseudogene) putative
Tb927.2.6270	0.407652	1.46377	14.6981	0.0014997	0.0183097	1.73732	2.82399	iron/ascorbate oxidoreductase family protein putative
Tb927.7.5390	0.407318	6.02263	46.0157	4.74674e-06	0.000258197	3.58805	5.3236	hypothetical protein conserved
MSTRG.32	0.405671	2.84445	17.2834	0.000763554	0.0114469	1.94131	3.11716	MSTRG.32
Tb927.11.12620	0.404458	5.05788	20.2132	0.000379486	0.00707029	2.15056	3.4208	Glucosidase II beta subunit-like putative
MSTRG.763	0.404314	-0.766295	2.40674	0.140653	0.348187	0.458187	0.85185	MSTRG.763
MSTRG.352	0.403414	-1.68924	1.35356	0.261962	0.493443	0.306763	0.581761	MSTRG.352
Tb927.8.7640	0.40302	5.51637	71.8386	2.90215e-07	3.2189e-05	4.49229	6.53728	amino acid transporter 1 putative
Tb427VSG-2051	0.401869	-0.282655	5.17307	0.0372802	0.15426	0.811746	1.42852	Tb427VSG-2051
Tb927.11.17440	0.401469	-1.39764	2.71103	0.13817	0.344287	0.463079	0.859585	variant surface glycoprotein (VSG) degenerate
Tb927.8.520	0.40118	1.38113	7.48419	0.014804	0.0850315	1.07042	1.82962	hypothetical protein
Tb927.11.19790	0.400429	0.0155427	6.21603	0.0241857	0.117269	0.930815	1.61644	variant surface glycoprotein (VSG pseudogene) putative
Tb927.10.11220	0.399612	5.95259	25.1114	0.000133662	0.00335692	2.47406	3.87399	procyclic form surface phosphoprotein
Tb927.10.12570	0.399447	-1.35562	1.43228	0.249079	0.480393	0.318403	0.603663	hypothetical protein
Tb10.v4.0053	0.398468	6.50916	10.0685	0.0059899	0.0471128	1.32686	2.22258	hypothetical protein
Tb927.1.2100	0.398063	8.41558	52.2289	2.20068e-06	0.000139478	3.85549	5.65744	Calpain-like protein 1.1
TRY.931	0.397775	5.2072	24.7576	0.000143474	0.00352405	2.45296	3.84323	TRY.931
Tb427VSG-6954	0.396312	2.09629	14.1917	0.00172436	0.020017	1.6986	2.76337	Tb427VSG-6954
MSTRG.238	0.395721	1.0556	7.17016	0.0166632	0.091676	1.03774	1.77824	MSTRG.238
Tb427VSG-7145	0.395597	-0.731632	1.98632	0.178146	0.400434	0.39747	0.749224	Tb427VSG-7145
Tb927.9.10650	0.395349	6.66995	38.7731	1.29406e-05	0.000558413	3.25304	4.88804	hypothetical protein
Tb927.7.6845	0.395343	-1.7429	1.54768	0.231657	0.460726	0.336557	0.635155	tRNA Lysine
Tb427VSG-2008	0.394388	-2.14479	1.09623	0.310883	0.539824	0.267748	0.507403	Tb427VSG-2008
Tb927.11.19030	0.393613	-0.549579	4.60588	0.0589627	0.204319	0.689692	1.22942	expression site-associated gene 1 (ESAG1) protein putative (pseudogene)
Tb927_06_v4.snoRNA.0009	0.391916	0.211292	4.93846	0.0412625	0.164598	0.783576	1.38444	C/D snoRNA
TRY.353	0.390936	0.586336	5.35468	0.0345015	0.14674	0.833452	1.46216	TRY.353
Tb11.1190	0.387421	1.45601	1.991	0.177664	0.399667	0.398302	0.750401	hypothetical protein
TRY.873	0.387006	-1.34349	2.02764	0.173951	0.394438	0.404021	0.759574	TRY.873
TRY.614	0.386882	-1.75065	2.16393	0.23389	0.463244	0.33419	0.630989	TRY.614
MSTRG.304	0.385379	-2.14491	0.91559	0.353079	0.581718	0.235287	0.452128	MSTRG.304
Tb09.v4.0041	0.385044	-0.38263	3.28951	0.088802	0.263474	0.579263	1.05158	leucine-rich repeat protein (LRRP) fragment
MSTRG.920	0.384154	1.84499	13.8109	0.00191844	0.0216675	1.66419	2.71705	MSTRG.920
Tb927.9.7340	0.383927	3.92115	16.3831	0.000959411	0.0136339	1.86538	3.018	expression site-associated gene 9 (ESAG9) protein putative
Tb927.10.2430	0.383553	4.80964	12.3336	0.00294576	0.0288619	1.53967	2.5308	receptor-type adenylate cyclase GRESAG 4 putative
Tb927.7.3250	0.383359	4.27519	50.7303	2.6311e-06	0.000161007	3.79315	5.57986	expression site-associated gene 6 (ESAG6) protein putative
MSTRG.880	0.382118	-2.21898	1.49984	0.305254	0.534867	0.271755	0.515339	MSTRG.880
TRY.1059	0.381993	-2.10426	1.17349	0.305254	0.534867	0.271755	0.515339	TRY.1059
MSTRG.217	0.381873	-0.587913	3.82094	0.0685849	0.223736	0.650264	1.16377	MSTRG.217
MSTRG.114	0.381284	1.33455	9.95496	0.00621843	0.0481631	1.31729	2.20632	MSTRG.114
Tb11.v5.1008	0.379958	-0.5498	2.23808	0.154396	0.369141	0.432807	0.811364	variant surface glycoprotein (VSG) putative
MSTRG.466	0.379175	-0.899264	2.8445	0.111793	0.304395	0.516563	0.951585	MSTRG.466
Tb11.1120	0.378438	-2.01673	1.49219	0.26083	0.492291	0.307778	0.583642	variant surface glycoprotein (VSG pseudogene) putative
TRY.503	0.378221	-0.173581	5.20645	0.0375131	0.154728	0.810431	1.42582	TRY.503
MSTRG.111	0.377443	0.102581	5.05046	0.0393029	0.159378	0.797571	1.40558	MSTRG.111
Tb05.5K5.470	0.375941	-1.17099	1.37501	0.258367	0.489658	0.310107	0.587764	variant surface glycoprotein frameshift
Tb427VSG-404	0.375782	-1.1193	1.936	0.183426	0.406499	0.39094	0.736538	Tb427VSG-404
Tb927.9.16310	0.375407	-0.048078	5.20198	0.0368211	0.152895	0.815606	1.4339	variant surface glycoprotein (VSG pseudogene) putative
Tb927_09_v4.snoRNA.0101	0.374081	-0.454177	2.26915	0.151745	0.365077	0.437616	0.818887	C/D snoRNA
TRY.792	0.372251	3.05127	12.394	0.00289311	0.0284959	1.54522	2.53864	TRY.792
Tb07.30D13.180	0.372097	5.34042	36.8891	1.71803e-05	0.000700888	3.15435	4.76497	hypothetical protein conserved (pseudogene)
KS17gene_5313a	0.370886	0.659315	7.37106	0.0154451	0.0876222	1.05739	1.81121	KS17gene_5313a
Tb927.7.4730	0.370881	5.00247	21.3764	0.00029235	0.00587587	2.23093	3.5341	pumilio/PUF RNA binding protein 5
Tb927_06_v4.snoRNA.0014	0.37006	-1.03091	2.84506	0.126597	0.326781	0.485743	0.897577	H/ACA-like snoRNA
MSTRG.965	0.369403	5.41444	30.9294	4.53556e-05	0.00150157	2.82346	4.34337	MSTRG.965
Tb927.10.10360	0.368035	6.39036	13.5777	0.00204953	0.0226613	1.64471	2.68835	Microtubule-associated repetitive protein
MSTRG.130	0.366611	0.735594	6.91789	0.018352	0.0971814	1.01242	1.73632	MSTRG.130
KS17gene_15a	0.366138	8.63001	45.6365	4.98732e-06	0.000266184	3.57482	5.30213	KS17gene_15a
Tb927.3.2530	0.364318	-1.3978	1.57396	0.227913	0.456695	0.340374	0.642231	expression site-associated gene 11 (ESAG11) degenerate
Tb927_08_v4.snoRNA.0032	0.3636	-0.199803	3.49072	0.0804116	0.247529	0.606374	1.09468	C/D snoRNA
TRY.537	0.363442	2.72826	5.2274	0.0364226	0.151827	0.818652	1.43863	TRY.537
MSTRG.498	0.363375	1.20841	6.45072	0.0220255	0.109911	0.958961	1.65707	MSTRG.498
TRY.732	0.363317	-0.280155	3.57425	0.0772062	0.241112	0.617781	1.11235	TRY.732
KS17gene_12a	0.362234	9.39543	29.7697	5.56074e-05	0.00173497	2.76071	4.25487	KS17gene_12a
Tb11.v5.0211	0.362192	1.94458	12.694	0.00264708	0.0270364	1.56805	2.57723	galactokinase-like protein putative
MSTRG.400	0.362004	-0.831353	1.68543	0.212875	0.44171	0.354863	0.671874	MSTRG.400
Tb927.5.4020	0.361739	3.02462	6.7889	0.0192908	0.101097	0.995262	1.71465	hypothetical protein
MSTRG.875	0.361715	-0.163096	3.32876	0.0870864	0.260314	0.584503	1.06005	MSTRG.875
Tb10.v4.0078	0.361487	-0.602016	2.68741	0.120942	0.319178	0.495967	0.917424	hypothetical protein
Tb927.9.7980	0.361327	5.74608	48.1135	3.63066e-06	0.000207006	3.68402	5.44001	hypothetical protein conserved
Tb927.4.3940	0.36025	5.56908	23.9568	0.000168832	0.00397498	2.40066	3.77254	Calpain-like protein 2
Tb927.9.14530	0.358049	3.96563	31.6739	3.9903e-05	0.00136179	2.86589	4.39899	Protein of unknown function (DUF1181) putative
Tb927.9.1190	0.357024	1.02907	6.56316	0.0210696	0.107098	0.970218	1.67634	variant surface glycoprotein (VSG pseudogene) putative
Tb07.30D13.80	0.356936	3.97635	23.7537	0.000176045	0.0041107	2.38608	3.75438	hypothetical protein conserved (pseudogene)
Tb09_snoRNA_0076	0.356895	2.60521	14.4558	0.00160279	0.0191431	1.71799	2.79512	H/ACA snoRNA TB9Cs2H1
Tb927.11.1130	0.356234	5.20254	4.84915	0.0429067	0.168412	0.773626	1.36747	calpain-like cysteine peptidase putative
TRY.597	0.354691	1.24645	7.20075	0.0164708	0.0911288	1.04034	1.78328	TRY.597
MSTRG.447	0.354116	0.510017	5.61731	0.0308958	0.137458	0.861831	1.5101	MSTRG.447
Tb927.7.6000	0.353365	5.85636	75.2128	2.14685e-07	2.5197e-05	4.59865	6.6682	protein associated with differentiation 8 putative
Tb427VSG-6706	0.352453	0.425304	4.72641	0.0452921	0.173693	0.760217	1.34398	Tb427VSG-6706
Tb05.5K5.290	0.352247	1.14328	6.71535	0.0198507	0.10274	0.988262	1.70222	hypothetical protein
MSTRG.246	0.35172	1.5088	10.5982	0.00504232	0.0419858	1.3769	2.29737	MSTRG.246
KS17gene_3807a	0.350658	-0.921229	1.30236	0.270821	0.502791	0.298613	0.567318	KS17gene_3807a
Tb927.8.7620	0.350522	5.8788	63.9061	6.19198e-07	5.49422e-05	4.26009	6.20817	amino acid transporter 1 putative
TRY.648	0.350374	3.85087	6.89898	0.0184863	0.097674	1.01022	1.73315	TRY.648
Tb927.8.550	0.350196	5.25138	28.2358	7.34298e-05	0.00214503	2.66857	4.13413	peptide methionine sulfoxide reductase putative
Tb927.8.150	0.350032	-0.425801	4.88269	0.0672156	0.220894	0.655817	1.17253	variant surface glycoprotein degenerate
Tb927.5.287b	0.348833	2.26777	12.0648	0.00319345	0.0305303	1.51527	2.49574	galactokinase (pseudogene)
Tb927.10.15260	0.348328	3.47563	18.995	0.000503624	0.00871945	2.05951	3.29789	leucine-rich repeat protein (LRRP) putative
Tb10_snoRNA_0084:snoRNA	0.347982	-1.60883	0.885742	0.360831	0.58917	0.229759	0.442696	term
Tb427VSG-1724	0.347693	-0.895009	2.14406	0.162777	0.380027	0.420185	0.788407	Tb427VSG-1724
MSTRG.255	0.347514	-0.877599	2.09532	0.167343	0.386244	0.413138	0.776393	MSTRG.255
Tb927.7.6030	0.347473	2.39262	8.09676	0.0118197	0.0737488	1.13225	1.9274	hypothetical protein
MSTRG.330	0.346511	-0.0263517	3.55385	0.0779751	0.242704	0.614923	1.10804	MSTRG.330
MSTRG.835	0.346236	-0.786462	2.34069	0.145849	0.355773	0.448827	0.836096	MSTRG.835
KS17gene_4570a	0.346023	-0.385746	3.70863	0.072361	0.231376	0.635682	1.1405	KS17gene_4570a
Tb927.9.170	0.345438	0.319986	5.43956	0.0332855	0.143415	0.843404	1.47775	variant surface glycoprotein fragment
Tb927.2.1060	0.344288	0.178364	1.86958	0.190702	0.415663	0.381259	0.719645	retrotransposon hot spot protein 1 (RHS1) interrupted
TRY.816	0.344065	-1.02638	2.84464	0.161773	0.378526	0.421905	0.791095	TRY.816
TRY.449	0.343963	-2.01681	0.782696	0.389611	0.6146	0.211408	0.409369	TRY.449
Tb927_09_v4.snoRNA.0035	0.343578	0.503816	5.42572	0.0334804	0.143936	0.841831	1.47521	C/D snoRNA
Tb927_10_v4.snoRNA.0059:snoRNA	0.343196	1.47787	11.3774	0.00394199	0.0355105	1.44964	2.40428	term
Tb927.11.3440	0.342918	4.64855	17.7567	0.000678997	0.0106989	1.97066	3.16813	hypothetical protein conserved
TRY.99	0.342414	-0.441434	2.38993	0.141954	0.350004	0.455927	0.847854	TRY.99
KS17gene_8505a	0.341926	4.26374	23.9107	0.000170441	0.00400622	2.39727	3.76842	KS17gene_8505a
KS17gene_3492a	0.34113	0.62784	7.6598	0.0138684	0.0811918	1.09049	1.85797	KS17gene_3492a
TRY.1011	0.338452	0.460351	5.40217	0.033815	0.144905	0.838916	1.47089	TRY.1011
MSTRG.418	0.338123	0.0428431	4.49037	0.0503272	0.18539	0.731913	1.2982	MSTRG.418
Tb927.11.18860	0.337831	2.03589	9.95117	0.00622622	0.0481709	1.31722	2.20578	variant surface protein (VSG) putative (pseudogene)
Tb11.v5.0772	0.337539	-1.65936	1.28348	0.274189	0.506329	0.295567	0.56195	expression site-associated gene 9 (ESAG9) protein putative
Tb927.11.1090	0.337085	3.31675	4.21878	0.0569492	0.199881	0.699228	1.24451	calpain-like protein putative
MSTRG.580	0.336577	5.58261	11.6892	0.00358024	0.033301	1.47754	2.44609	MSTRG.580
Tb927.5.2170	0.335328	4.35317	39.1583	1.22273e-05	0.000541385	3.26649	4.91267	conserved protein
Tb427VSG-1796	0.334275	-1.28543	2.2889	0.221789	0.451296	0.345538	0.654059	Tb427VSG-1796
MSTRG.289	0.333665	-0.299883	3.0238	0.101535	0.284918	0.54528	0.993383	MSTRG.289
Tb927.11.6680	0.332909	5.23738	13.2624	0.00224315	0.0241808	1.61653	2.64914	amino acid permease/transporter putative
MSTRG.767	0.33107	1.05421	7.82191	0.0130643	0.0784909	1.10518	1.88391	MSTRG.767
MSTRG.572	0.330328	-2.18677	0.920582	0.351806	0.580699	0.236049	0.453696	MSTRG.572
Tb927.5.2200	0.329953	3.04244	17.7018	0.000688253	0.0107849	1.96718	3.16225	META domain containing protein putative
MSTRG.817	0.329771	-1.44134	1.1691	0.295848	0.526401	0.278683	0.528931	MSTRG.817
TRY.801	0.329471	0.175021	3.44849	0.0820916	0.250905	0.60049	1.0857	TRY.801
Tb07.30D13.130	0.328436	3.93986	17.6793	0.000692069	0.0108096	1.96619	3.15985	hypothetical protein conserved (pseudogene)
KS17gene_1277a	0.32835	1.91384	4.27966	0.0553803	0.196805	0.705965	1.25664	KS17gene_1277a
Tb427VSG-438	0.328003	1.3132	3.25184	0.0904861	0.266099	0.574957	1.04342	Tb427VSG-438
Tb11.v5.0698	0.327728	1.65732	4.19873	0.0574771	0.201011	0.696781	1.24051	dynein heavy chain putative
KS17gene_4654a	0.326999	1.1743	4.17734	0.0580467	0.202131	0.694367	1.23622	KS17gene_4654a
KS17gene_5053a	0.326996	0.201412	4.8886	0.0421712	0.166816	0.777761	1.37498	KS17gene_5053a
Tb927.7.2670	0.326518	2.22088	2.84961	0.111074	0.30302	0.518529	0.954388	zinc finger protein family member putative
Tb927.8.6490	0.326184	3.67373	7.12062	0.0169803	0.092719	1.03283	1.77005	Basal body protein
Tb927.6.530	0.326129	2.69406	12.4207	0.00287018	0.0284196	1.54638	2.54209	procyclin associated gene 3 (PAG3) protein
Tb927.5.1450	0.326103	5.46755	7.23296	0.016271	0.0905525	1.0431	1.78859	receptor-type adenylate cyclase GRESAG 4 putative
Tb927.9.15620	0.326021	3.19781	13.0642	0.00237552	0.0251681	1.59915	2.62424	BARP protein
TRY.463	0.326008	0.0357228	1.92397	0.184718	0.408067	0.389269	0.733491	TRY.463
Tb427VSG-1493	0.325995	-0.280101	2.02361	0.174355	0.394976	0.403429	0.758566	Tb427VSG-1493
Tb927.7.1980	0.325972	0.501501	5.4445	0.0332163	0.143261	0.843873	1.47865	retrotransposon hot spot protein 7 (RHS7) putative
Tb927.10.10210	0.325934	3.25308	11.6662	0.00360557	0.0334346	1.4758	2.44303	procyclin-associated gene 4 (PAG4) protein
TRY.821	0.325742	-0.0648632	4.06826	0.0661001	0.218594	0.660362	1.1798	TRY.821
KS17gene_6899a	0.325679	1.40194	5.21167	0.0366686	0.152396	0.817027	1.43571	KS17gene_6899a
Tb927.2.4200	0.3256	2.92598	8.94165	0.00876345	0.060513	1.21815	2.05732	CMGC/CLK family protein kinase putative
Tb927.5.1970	0.324677	3.46202	6.72299	0.0197917	0.102623	0.988754	1.70352	hypothetical protein
Tb11.v5.0178	0.324358	5.35595	14.3136	0.00166698	0.0196243	1.70721	2.77807	glutamine synthetase putative
Tb927_06_v4.snoRNA.0011	0.324077	0.751058	5.79011	0.0287606	0.130915	0.883011	1.5412	C/D snoRNA
Tb10.NT.166	0.324057	1.05307	6.95892	0.0180644	0.0965225	1.01537	1.74318	Noncoding RNA putative
Tb927.11.2410	0.323283	4.5255	10.1294	0.00587127	0.0464888	1.33265	2.23127	Flabarin putative
Tb927.8.7630	0.323201	5.90968	38.8954	1.27091e-05	0.000550234	3.25945	4.89588	amino acid transporter 1 putative
KS17gene_79a	0.322823	4.15053	12.0083	0.00324843	0.0309725	1.50902	2.48833	KS17gene_79a
Tb927.7.6520	0.322507	-1.86474	1.1041	0.327176	0.556611	0.254448	0.485218	variant surface glycoprotein frameshift
KS17gene_4763a	0.322145	-2.30851	0.48832	0.494858	0.702761	0.153193	0.30552	KS17gene_4763a
MSTRG.231	0.321849	-1.35538	1.27873	0.275044	0.50692	0.295061	0.560598	MSTRG.231
Tb11.v5.0377	0.321723	2.06731	3.00596	0.102466	0.286811	0.542404	0.989421	hypothetical protein conserved
Tb11.v5.0156	0.321658	4.76504	17.9776	0.000643203	0.0102833	1.98787	3.19165	hypothetical protein conserved
MSTRG.952	0.321216	-1.09937	1.4128	0.252188	0.484154	0.315017	0.598275	MSTRG.952
MSTRG.226	0.321104	3.04314	6.61453	0.0206488	0.105602	0.976327	1.6851	MSTRG.226
Tb927.4.2410	0.320247	4.40051	8.16067	0.01155	0.0727488	1.13817	1.93742	Glycosyl hydrolase family 65 central catalytic domain/Haloacid dehalogenase-like hydrolase putative
TRY.267	0.320187	2.75378	14.7362	0.0014842	0.0182119	1.73965	2.82851	TRY.267
Tb927.2.5860	0.319886	2.94299	4.12249	0.0595378	0.205409	0.68738	1.22521	hypothetical protein conserved
Tb927_06_v4.snoRNA.0020	0.319831	1.38119	10.7076	0.00486858	0.0410691	1.38648	2.3126	H/ACA-like snoRNA
KS17gene_3661a	0.319109	2.36309	10.9247	0.00454349	0.0391645	1.40711	2.34261	KS17gene_3661a
Tb427VSG-7286	0.318807	-0.648247	1.19226	0.291279	0.522199	0.282164	0.53569	Tb427VSG-7286
Tb927.11.19850	0.318804	1.2089	4.37731	0.0529682	0.191152	0.718622	1.27598	hypothetical protein (pseudogene)
Tb11.v5.1052	0.318544	3.47135	8.39937	0.0106032	0.0686114	1.1636	1.97456	nucleobase/nucleoside transporter 8.1 putative
Tb927.11.5670	0.318309	4.56212	11.2476	0.0041047	0.0365012	1.43769	2.38672	Mnd1 family putative
MSTRG.935	0.317921	-0.794524	1.79982	0.198739	0.425262	0.371343	0.701716	MSTRG.935
KS17gene_5651a	0.317735	0.443479	2.79186	0.114472	0.308731	0.51042	0.941301	KS17gene_5651a
Tb927_06_v4.snoRNA.0036	0.31769	2.08635	10.699	0.00488195	0.0411574	1.38555	2.31141	H/ACA-like snoRNA
TRY.191	0.317229	-0.46373	3.00307	0.111814	0.304395	0.516563	0.951505	TRY.191
TRY.251	0.317115	-0.704484	1.80955	0.197593	0.424203	0.372426	0.704228	TRY.251
MSTRG.730	0.316611	1.46379	7.37762	0.015407	0.0876222	1.05739	1.81228	MSTRG.730
Tb927.11.17460	0.315989	-0.45079	2.68458	0.13415	0.338284	0.470719	0.87241	variant surface glycoprotein (VSG) frameshifted and interrupted
KS17gene_6101a	0.314464	2.339	7.99246	0.0122753	0.0752799	1.12332	1.91097	KS17gene_6101a
Tb927.10.9550	0.314422	-0.644783	2.48758	0.153974	0.36879	0.433221	0.812552	hypothetical protein
KS17gene_1458a	0.314327	2.8065	9.52182	0.00718627	0.0530268	1.2755	2.1435	KS17gene_1458a
MSTRG.914	0.314255	0.531223	3.00168	0.10269	0.287157	0.541881	0.98847	MSTRG.914
Tb927.5.5590	0.313998	-0.790653	2.29849	0.149292	0.361012	0.442478	0.825963	Variant Surface Glycoprotein putative
Tb927_09_v4.snoRNA.0075	0.313965	1.47876	6.31781	0.0232203	0.114029	0.942984	1.63413	C/D snoRNA
Tb927.9.15550	0.313835	2.79831	15.7525	0.00113054	0.0151651	1.81916	2.94672	BARP protein
TRY.378	0.313774	2.27655	7.55569	0.0144146	0.0834944	1.07834	1.8412	TRY.378
MSTRG.258	0.313744	2.64816	9.98747	0.00615198	0.0479361	1.31934	2.21099	MSTRG.258
Tb10.NT.169	0.31368	1.28498	9.25416	0.00786979	0.0562575	1.24982	2.10404	Noncoding RNA putative
MSTRG.285	0.312948	-0.750475	1.66952	0.214941	0.443461	0.353144	0.66768	MSTRG.285
KS17gene_7826a	0.312708	4.65536	41.2605	9.03644e-06	0.000422163	3.37452	5.044	KS17gene_7826a
Tb09.v4.0198	0.312107	-0.770483	1.56933	0.228568	0.457425	0.33968	0.640985	variant surface glycoprotein (VSG pseudogene) putative
TRY.604	0.311885	-1.25169	0.880489	0.362222	0.590323	0.228911	0.441026	TRY.604
Tb11.1520	0.311453	0.151622	2.8939	0.10855	0.298717	0.52474	0.964371	hypothetical protein conserved
Tb07.30D13.160	0.31118	4.76197	17.6929	0.00068976	0.0107966	1.96671	3.1613	hypothetical protein conserved (pseudogene)
MSTRG.473	0.311155	0.908719	2.73525	0.117925	0.314578	0.502272	0.928394	MSTRG.473
Tb927.11.1540	0.310395	6.46654	56.797	1.30742e-06	9.71804e-05	4.01242	5.88358	isovaleryl-CoA dehydrogenase
Tb927.7.5930	0.310275	7.02574	21.3955	0.000291118	0.00586877	2.23145	3.53593	Protein Associated with Differentiation 1
Tb10.v4.0052	0.309804	6.99854	3.87647	0.0668036	0.220263	0.657058	1.1752	microtubule-associated protein 2
MSTRG.625	0.30951	2.04701	11.3107	0.00402458	0.0361169	1.44229	2.39528	MSTRG.625
Tb09.v4.0114	0.309164	-1.06459	1.45474	0.245557	0.4771	0.321391	0.609848	variant surface glycoprotein (VSG atypical) putative
Tb427VSG-7002	0.30824	-1.84798	0.5706	0.461157	0.674675	0.170905	0.336151	Tb427VSG-7002
MSTRG.406	0.308178	3.55704	13.7548	0.0019491	0.0218746	1.66006	2.71017	MSTRG.406
TRY.1018	0.306937	2.84763	7.93454	0.012537	0.0762586	1.11771	1.90181	TRY.1018
Tb09.v4.0077	0.306672	-1.39784	1.09177	0.311837	0.540886	0.266895	0.506072	variant surface glycoprotein (VSG) putative
MSTRG.523	0.306453	2.42437	13.4929	0.00209967	0.0230363	1.63759	2.67785	MSTRG.523
Tb927.10.9610	0.306122	-0.0995688	1.70093	0.210886	0.439641	0.356902	0.675951	hypothetical protein
KS17gene_1038a	0.305915	2.22374	10.1983	0.0057402	0.0456764	1.34031	2.24107	KS17gene_1038a
Tb11.v5.0840	0.305688	2.8789	7.61275	0.0141123	0.0822126	1.08506	1.8504	variant surface glycoprotein (VSG atypical) putative
MSTRG.955	0.305561	-0.786302	2.84563	0.180874	0.403967	0.393654	0.742623	MSTRG.955
Tb927.11.2460	0.305539	4.0591	8.52757	0.0101314	0.0667908	1.17528	1.99433	hypothetical protein conserved
MSTRG.734	0.30516	-0.659403	1.5238	0.235129	0.465114	0.33244	0.628694	MSTRG.734
MSTRG.857	0.304643	-0.246103	1.95115	0.181816	0.404865	0.392689	0.740369	MSTRG.857
MSTRG.941	0.304488	-1.6968	1.45471	0.299986	0.529682	0.275985	0.522899	MSTRG.941
Tb427VSG-6714	0.304362	-0.0572282	1.851	0.192802	0.418022	0.378801	0.714889	Tb427VSG-6714
Tb927.9.16610	0.304323	1.10881	2.31726	0.147749	0.358841	0.445097	0.830477	variant surface glycoprotein (VSG pseudogene) putative
Tb927_08_v4.snoRNA.0024	0.304147	3.09359	9.90257	0.00632721	0.0486782	1.31267	2.19879	C/D snoRNA
MSTRG.727	0.303836	2.64137	11.9865	0.00327001	0.0311155	1.50702	2.48545	MSTRG.727
Tb927_10_v4.snoRNA.0020:snoRNA	0.303513	1.18274	5.01468	0.0399169	0.160937	0.793344	1.39884	term
Tb927.10.5700	0.30348	2.47478	14.9064	0.00141711	0.0175974	1.75455	2.8486	Enriched in surface-labeled proteome protein 3
Tb927.3.4180	0.302376	4.87674	34.1957	2.62485e-05	0.00100445	2.99807	4.5809	hypothetical protein
Tb927.7.3190	0.301917	4.93561	19.9628	0.000401873	0.00736844	2.13262	3.39591	Pseudokinase putative
KS17gene_4711a	0.301837	3.74297	13.3904	0.00216215	0.0235399	1.6282	2.66511	KS17gene_4711a
TRY.1027	0.301422	-1.77417	0.713101	0.411048	0.633758	0.198077	0.386108	TRY.1027
KS17gene_993a	0.301313	1.73697	6.38254	0.0226294	0.11194	0.951013	1.64533	KS17gene_993a
TRY.534	0.300805	1.36401	6.16997	0.0246377	0.11857	0.926025	1.6084	TRY.534
Tb927.8.470	0.299534	1.18352	5.97669	0.0266437	0.124592	0.904511	1.57441	variant surface glycoprotein degenerate
TRY.516	0.299009	2.4461	7.97816	0.0123394	0.0754814	1.12216	1.90871	TRY.516
MSTRG.443	0.298843	2.41902	16.7279	0.000878374	0.0128163	1.89224	3.05632	MSTRG.443
KS17gene_7233a	0.298341	2.91334	8.23889	0.0112295	0.0715233	1.14555	1.94964	KS17gene_7233a
MSTRG.607	0.297814	1.90758	5.94416	0.0269995	0.125822	0.900244	1.56864	MSTRG.607
Tb927_09_v4.snoRNA.0052	0.297658	-0.925573	1.15936	0.297799	0.528284	0.277133	0.526076	C/D snoRNA
KS17gene_4025a	0.297648	0.651959	2.183	0.159239	0.37541	0.425494	0.79795	KS17gene_4025a
Tb427VSG-6763	0.297586	0.392779	3.04651	0.100365	0.282939	0.548307	0.998418	Tb427VSG-6763
Tb927.10.3360	0.297466	4.9937	23.6879	0.000178457	0.00411978	2.38513	3.74847	hypothetical protein conserved
KS17gene_19a	0.297232	2.96237	9.06679	0.00839238	0.058664	1.23163	2.07612	KS17gene_19a
KS17gene_4857a	0.297225	0.191153	3.45851	0.0816893	0.250015	0.602034	1.08783	KS17gene_4857a
Tb927.5.2230	0.297011	3.06185	17.7047	0.00068776	0.0107849	1.96718	3.16256	conserved protein
Tb927.10.5960	0.296367	1.71133	3.96028	0.0642174	0.214971	0.667619	1.19235	engulfment and cell motility domain 2 putative
TRY.1029	0.296024	-1.06497	1.85927	0.22428	0.45313	0.343777	0.649209	TRY.1029
MSTRG.886	0.295889	-0.302728	2.65637	0.122949	0.322227	0.491838	0.910276	MSTRG.886
Tb427VSG-14	0.295534	3.71601	16.1887	0.00100883	0.0141199	1.85017	2.99618	Tb427VSG-14
Tb927.10.5780	0.295385	4.91959	20.5362	0.000352652	0.00672026	2.17261	3.45265	amino acid tansporter putative
Tb11.57.0047b	0.295288	0.621517	3.34295	0.086476	0.259424	0.58599	1.0631	variant surface glycoprotein (VSG) point mutation
MSTRG.963	0.29485	2.60379	5.75139	0.0292239	0.132199	0.87877	1.53426	MSTRG.963
TRY.1003	0.294559	4.01598	6.30356	0.0233528	0.114284	0.942013	1.63166	TRY.1003
Tb427VSG-3346	0.294244	-0.965781	1.85506	0.202178	0.429303	0.367236	0.694266	Tb427VSG-3346
KS17gene_1629a	0.294033	2.67349	6.82072	0.0190542	0.100079	0.999659	1.72001	KS17gene_1629a
Tb427VSG-502	0.294019	-0.200187	2.04092	0.172629	0.392851	0.405772	0.762885	Tb427VSG-502
Tb08.27P2.90	0.293969	4.74553	17.8257	0.000667585	0.0106015	1.97463	3.17549	hypothetical protein
Tb08.27P2.410	0.293284	0.509688	2.11357	0.165614	0.383999	0.41567	0.780902	variant surface glycoprotein degenerate interrupted
Tb927.9.16630	0.293202	1.18754	2.20134	0.157607	0.373484	0.427728	0.802426	variant surface glycoprotein (VSG pseudogene) putative
Tb927_10_v4.snoRNA.0077:snoRNA	0.293135	3.29549	9.69881	0.00677143	0.0509419	1.29293	2.16932	term
Tb427VSG-1614	0.293071	-0.742934	1.18409	0.29288	0.523812	0.280824	0.53331	Tb427VSG-1614
Tb927.1.2150	0.292804	4.4686	7.68925	0.0137182	0.0806971	1.09314	1.8627	Small kinetoplastid calpain-related protein 1-4
Tb927.1.1850	0.292803	4.54633	12.9798	0.00243451	0.0255076	1.59333	2.61359	hypothetical protein conserved
Tb927.10.1000	0.292296	4.28617	11.4624	0.00383941	0.0349411	1.45666	2.41574	hypothetical protein
Tb927.6.3830	0.292188	4.77094	10.3599	0.00544572	0.0442293	1.35429	2.26394	hypothetical protein conserved
Tb427VSG-6216	0.292127	0.332466	3.02112	0.101674	0.285159	0.544913	0.992788	Tb427VSG-6216
Tb427VSG-3577	0.291726	0.0203961	1.88937	0.188497	0.412882	0.384174	0.724696	Tb427VSG-3577
Tb927.8.7610	0.291531	7.32	28.0242	7.63602e-05	0.00221694	2.65425	4.11713	amino acid transporter 1 putative
Tb11.v5.0345	0.291528	3.93207	20.888	0.000325841	0.00633695	2.19812	3.48699	BarP protein putative
Tb927_09_v4.snoRNA.0070	0.2914	1.56927	6.52225	0.0214118	0.108141	0.966011	1.66935	C/D snoRNA
KS17gene_571a	0.291364	2.22159	7.89275	0.0127298	0.0771706	1.11255	1.89518	KS17gene_571a
Tb927.3.530	0.29133	0.755122	3.57706	0.0771014	0.241085	0.61783	1.11294	expression site-associated gene 11 (ESAG11) degenerate
TRY.30	0.289831	-0.526119	1.71761	0.208773	0.437161	0.359359	0.680326	TRY.30
Tb427VSG-2146	0.289502	-0.382523	2.02193	0.174523	0.394981	0.403424	0.758148	Tb427VSG-2146
Tb09.v4.0120	0.289205	-2.17622	0.679849	0.421939	0.643077	0.191737	0.374751	variant surface glycoprotein (VSG pseudogene) putative
Tb927.6.3390	0.289182	0.241578	3.0198	0.101743	0.285215	0.544827	0.992497	expression site-associated gene 2 (ESAG2) frameshift
TRY.606	0.288796	-1.0649	0.839282	0.373403	0.601247	0.220947	0.427822	TRY.606
Tb927_06_v4.snoRNA.0016	0.288628	1.25689	5.3262	0.034921	0.147948	0.829891	1.45691	H/ACA-like snoRNA
Tb927.11.3610	0.288605	3.96764	6.21928	0.0241542	0.117197	0.931085	1.61701	nucleobase/nucleoside transporter 8.1
Tb927_06_v4.snoRNA.0029	0.288539	2.15923	7.12717	0.016938	0.0925592	1.03358	1.77114	C/D snoRNA
KS17gene_4999a	0.287982	1.93845	4.66975	0.0464449	0.176493	0.753272	1.33306	KS17gene_4999a
KS17gene_7633a	0.287942	4.27866	13.2969	0.00222098	0.0240425	1.61902	2.65346	KS17gene_7633a
MSTRG.340	0.287903	4.24513	12.7384	0.00261269	0.0267236	1.57311	2.58291	MSTRG.340
KS17gene_8580a	0.287875	3.00268	8.40207	0.010593	0.0685767	1.16382	1.97498	KS17gene_8580a
Tb927.9.6960	0.287657	2.46066	6.78512	0.0193192	0.101208	0.994784	1.71401	hypothetical protein conserved
Tb927.1.1760	0.287575	2.69565	11	0.00443664	0.0386187	1.4132	2.35295	hypothetical transmembrane protein
TRY.1043	0.287242	0.15815	4.15647	0.0587216	0.204038	0.690289	1.2312	TRY.1043
TRY.100	0.286769	-0.54297	1.6539	0.216996	0.445202	0.351443	0.663549	TRY.100
TRY.174	0.286715	3.59028	21.8452	0.000263814	0.00543237	2.26501	3.5787	TRY.174
KS17gene_5439a	0.286463	3.51811	4.55163	0.0489602	0.18263	0.738429	1.31016	KS17gene_5439a
MSTRG.145	0.285924	2.62966	4.12994	0.0593326	0.205	0.688246	1.22671	MSTRG.145
TRY.839	0.285853	1.85288	4.02732	0.0622329	0.210864	0.675998	1.20598	TRY.839
Tb927_09_v4.snoRNA.0059	0.285623	1.19124	7.07563	0.0172743	0.0937325	1.02811	1.7626	H/ACA-like snoRNA
Tb427VSG-6397	0.285348	-0.681479	1.44586	0.246942	0.478417	0.320193	0.607405	Tb427VSG-6397
MSTRG.323	0.285336	3.33728	14.8123	0.00145375	0.0179312	1.74639	2.83751	MSTRG.323
Tb927.9.7920	0.284895	4.5029	21.9706	0.00025673	0.0053131	2.27465	3.59052	hypothetical protein conserved
MSTRG.344	0.28477	-0.0894566	3.39854	0.0935688	0.271824	0.565712	1.02887	MSTRG.344
MSTRG.804	0.284049	5.74648	24.5529	0.000149519	0.00361623	2.44174	3.8253	MSTRG.804
TRY.311	0.283908	-1.93429	0.888213	0.445157	0.662405	0.178876	0.351487	TRY.311
Tb927.11.15450	0.283728	6.85098	7.04182	0.017499	0.0943896	1.02508	1.75699	Basal body protein
MSTRG.823	0.283688	-0.241241	1.58949	0.225738	0.454516	0.34245	0.646396	MSTRG.823
Tb927.2.5610	0.283142	5.64309	7.29583	0.0158889	0.0891174	1.05004	1.79891	Present in the outer mitochondrial membrane proteome 22B
MSTRG.366	0.281771	1.84553	8.4657	0.010356	0.067691	1.16947	1.98481	MSTRG.366
Tb927.1.2110	0.281403	4.33227	6.63615	0.0204746	0.104938	0.979068	1.68878	Calpain-like protein 1.2
MSTRG.586	0.281272	1.37835	5.33896	0.0347323	0.147412	0.831466	1.45927	MSTRG.586
TRY.736	0.280509	0.820929	3.3136	0.0877444	0.261319	0.582829	1.05678	TRY.736
Tb11.v5.0484	0.280057	4.16593	13.5699	0.00205409	0.0226941	1.64409	2.68738	receptor-type adenylate cyclase GRESAG 4 putative
TRY.1055	0.279756	-1.49935	0.52077	0.48108	0.690376	0.160914	0.317783	TRY.1055
Tb11.v5.1030	0.279607	-1.89049	0.837941	0.391595	0.616529	0.210047	0.407163	hypothetical protein conserved
TRY.389	0.279454	2.88249	7.69634	0.0136824	0.0806011	1.09366	1.86384	TRY.389
TRY.888	0.279362	1.07515	3.13904	0.0957615	0.275654	0.559635	1.01881	TRY.888
Tb427VSG-1139	0.279346	0.209369	3.22781	0.0915803	0.268131	0.571653	1.0382	Tb427VSG-1139
Tb927.7.3260	0.279118	5.26486	40.9075	9.49944e-06	0.000437868	3.35866	5.0223	expression site-associated gene 7 (ESAG7) protein putative
MSTRG.922	0.278921	-0.194928	2.09117	0.167739	0.386842	0.412467	0.775365	MSTRG.922
Tb927.8.7550	0.278723	4.78912	11.6421	0.00363236	0.0336171	1.47344	2.43981	hypothetical protein
Tb07.30D13.110	0.278212	3.89303	9.79716	0.00655273	0.0498015	1.30276	2.18358	hypothetical protein conserved (pseudogene)
Tb927.10.12580	0.277935	3.03715	7.54843	0.0144537	0.0836521	1.07752	1.84002	hypothetical protein
Tb927_09_v4.snoRNA.0006	0.277703	3.31068	12.608	0.00271506	0.0274411	1.5616	2.56622	H/ACA-like snoRNA
TRY.1067	0.277492	-0.961458	0.992067	0.33428	0.563656	0.248986	0.47589	TRY.1067
Tb927.11.5290	0.277462	6.18927	38.3717	1.37343e-05	0.000587308	3.23113	4.86219	mitochondrial carrier protein
MSTRG.982	0.276891	2.91346	3.79761	0.0693498	0.225248	0.647339	1.15895	MSTRG.982
MSTRG.328	0.276699	4.03208	9.45445	0.00735171	0.053717	1.26989	2.13361	MSTRG.328
Tb927.9.15540	0.276617	2.79952	9.70182	0.00676462	0.0509419	1.29293	2.16976	BARP protein
TRY.55	0.276077	4.34814	10.4927	0.00521657	0.042983	1.3667	2.28262	TRY.55
Tb927.4.3880	0.276073	4.73895	6.23914	0.0239625	0.116506	0.933653	1.62047	receptor-type adenylate cyclase GRESAG 4 putative
TRY.235	0.27603	3.31858	7.66685	0.0138323	0.0810635	1.09117	1.85911	TRY.235
MSTRG.601	0.275654	6.0989	4.80391	0.0437686	0.170382	0.768577	1.35884	MSTRG.601
Tb427VSG-1573	0.275631	5.44917	25.6492	0.000120166	0.00309339	2.50957	3.92022	Tb427VSG-1573
MSTRG.333	0.275235	3.85034	12.6198	0.00270565	0.0274373	1.56166	2.56773	MSTRG.333
TRY.883	0.275058	-1.29702	1.17864	0.308567	0.538182	0.269071	0.510651	TRY.883
MSTRG.253	0.274986	3.52092	7.5611	0.0143857	0.0833606	1.07904	1.84207	MSTRG.253
MSTRG.232	0.274875	0.164645	2.30023	0.149148	0.360848	0.442675	0.826382	MSTRG.232
KS17gene_6153a	0.274769	0.521607	2.96566	0.104606	0.290726	0.536516	0.980445	KS17gene_6153a
Tb927.8.7320	0.274741	1.56934	4.55019	0.0489918	0.182699	0.738263	1.30988	variant surface glycoprotein (VSG)-related putative
TRY.769	0.274409	-1.13982	0.877269	0.363077	0.591125	0.228321	0.440001	TRY.769
MSTRG.929	0.27416	0.0156969	1.82138	0.19621	0.422509	0.374164	0.707278	MSTRG.929
Tb09.v4.0104	0.274047	-0.463674	2.27565	0.168494	0.387631	0.411581	0.773415	leucine-rich repeat protein 1 (LRRP1) fragment
Tb927_10_v4.snoRNA.0074:snoRNA	0.273621	2.88499	12.9242	0.00247433	0.0258294	1.58789	2.60654	term
KS17gene_3946a	0.273433	5.42159	12.0711	0.00318735	0.0305303	1.51527	2.49657	KS17gene_3946a
Tb927_10_v4.snoRNA.0076:snoRNA	0.273414	2.44897	7.40523	0.0152481	0.086869	1.06114	1.81678	term
KS17gene_3874a	0.273299	1.20009	6.34975	0.0229265	0.112977	0.94701	1.63966	KS17gene_3874a
TRY.797	0.272587	1.56011	5.11814	0.0381712	0.156442	0.805646	1.41826	TRY.797
TRY.587	0.272114	3.64459	10.6618	0.0049405	0.0414411	1.38257	2.30623	TRY.587
KS17gene_6850a	0.2721	5.63645	28.2792	7.28436e-05	0.00214112	2.66936	4.13761	KS17gene_6850a
Tb927.11.19140	0.271883	0.711028	1.82841	0.195394	0.421647	0.375051	0.709088	variant surface glycoprotein (VSG pseudogene) putative
Tb427VSG-655	0.270849	-1.55985	0.796243	0.385636	0.611786	0.2134	0.413822	Tb427VSG-655
TRY.278	0.270806	4.35212	9.548	0.00712312	0.0527294	1.27795	2.14733	TRY.278
Tb927.1.2160	0.270708	5.22782	11.6912	0.00357799	0.033301	1.47754	2.44636	Small kinetoplastid calpain-related protein 1-5
Tb927.9.17550	0.270147	0.113509	2.34388	0.145593	0.355396	0.449287	0.836859	variant surface glycoprotein (VSG pseudogene) putative
Tb427VSG-1233	0.269595	-1.63768	0.622934	0.441667	0.659488	0.180793	0.354905	Tb427VSG-1233
KS17gene_807a	0.269263	-1.19216	0.652147	0.431362	0.650944	0.186457	0.365158	KS17gene_807a
Tb927.11.17540	0.269237	0.192853	1.85818	0.191986	0.417238	0.379616	0.71673	variant surface glycoprotein (VSG pseudogene) putative
Tb927.5.410	0.269062	3.70076	17.011	0.000817574	0.012154	1.91528	3.08747	invariant surface glycoprotein putative
TRY.618	0.268836	-0.634146	1.10202	0.30965	0.53863	0.26871	0.509129	TRY.618
Tb927.10.2010	0.268747	11.0554	11.1693	0.00420648	0.0371158	1.43044	2.37608	hexokinase
Tb927.11.1280	0.268686	3.36961	6.74969	0.019587	0.102159	0.990724	1.70803	hypothetical protein conserved
Tb927.2.5630	0.268598	6.10445	32.3053	3.58539e-05	0.00126307	2.89857	4.44546	hypothetical protein conserved
Tb927.11.9690	0.268596	4.95457	25.6391	0.000120405	0.00309339	2.50957	3.91936	Spindle pole body protein 1
Tb927.9.2853	0.267828	2.26493	7.93475	0.012536	0.0762586	1.11771	1.90184	hypothetical protein conserved
Tb927.11.4080	0.267538	2.2388	8.10146	0.0117996	0.0736996	1.13254	1.92813	variant surface glycoprotein (VSG)-related putative
Tb927.6.800	0.267465	3.6387	6.58441	0.0208943	0.106398	0.973067	1.67997	receptor-type adenylate cyclase GRESAG 4 putative
Tb927.10.6420	0.267319	2.17004	6.49944	0.0216053	0.108828	0.963258	1.66544	hypothetical protein
Tb927_06_v4.snoRNA.0021	0.267139	1.31164	6.08786	0.0254679	0.120926	0.917481	1.59401	H/ACA-like snoRNA
Tb927_09_v4.snoRNA.0104	0.266943	-0.406867	1.95128	0.181802	0.404865	0.392689	0.740401	C/D snoRNA
Tb927.11.150	0.265847	4.18396	8.2698	0.0111056	0.0709891	1.14881	1.95446	receptor-type adenylate cyclase GRESAG 4 putative
KS17gene_4939a	0.26576	4.28114	24.9667	0.00013758	0.00343273	2.46436	3.86144	KS17gene_4939a
Tb11.1390	0.265593	4.14788	12.0309	0.00322629	0.030782	1.5117	2.4913	hypothetical protein conserved
KS17gene_4626a	0.265042	4.16599	6.88025	0.0186204	0.0982	1.00789	1.73001	KS17gene_4626a
Tb927.10.5710	0.264934	6.06885	27.689	8.12784e-05	0.00229863	2.63853	4.09002	hypothetical protein conserved
MSTRG.373	0.26487	4.1655	7.3362	0.0156489	0.0881968	1.05455	1.80552	MSTRG.373
TRY.924	0.264594	2.83265	4.33143	0.0540859	0.193489	0.713343	1.26692	TRY.924
MSTRG.994	0.264404	1.53132	3.28192	0.0891383	0.26403	0.578346	1.04994	MSTRG.994
Tb927_06_v4.snoRNA.0033	0.264351	0.21149	2.88514	0.109044	0.299264	0.523945	0.962399	C/D snoRNA
KS17gene_7652a	0.26421	3.17497	9.93121	0.00626747	0.0483846	1.31529	2.20291	KS17gene_7652a
Tb927.10.2020	0.263688	8.66189	15.3719	0.00125043	0.0162717	1.78857	2.90294	hexokinase
KS17gene_2174a	0.263469	4.46712	11.746	0.00351843	0.0329276	1.48244	2.45365	KS17gene_2174a
Tb927.3.1510	0.263332	4.10889	9.97349	0.00618044	0.0480015	1.31875	2.20898	variant surface glycoprotein (VSG)-related putative
Tb927.9.7950	0.262787	5.77929	28.638	6.82016e-05	0.00205421	2.68735	4.16621	hypothetical protein
Tb08.27P2.330	0.262761	-1.51269	0.572643	0.46037	0.673842	0.171442	0.336893	expression site-associated gene 3 (ESAG3) degenerate
Tb07.30D13.60	0.262583	4.87024	11.0478	0.00437021	0.0382279	1.41762	2.3595	hypothetical protein conserved (pseudogene)
MSTRG.220	0.262579	2.22159	5.27519	0.0356871	0.150142	0.823498	1.44749	MSTRG.220
Tb927.11.15330	0.262302	5.07225	13.9967	0.00182082	0.0208637	1.68061	2.73973	phosphatidylinositol 3-kinase catalytic subunit putative
Tb927.10.3300	0.262294	4.73022	8.23031	0.0112642	0.0716475	1.1448	1.9483	Domain of unknown function (DUF4206) putative
Tb927.2.5500	0.262286	5.01332	20.2331	0.000377768	0.00705904	2.15125	3.42278	hypothetical protein conserved
Tb927_10_v4.snoRNA.0024:snoRNA	0.262167	1.25024	4.13657	0.0591508	0.204662	0.688964	1.22804	term
Tb927.11.12000	0.261934	1.69006	4.69628	0.045901	0.175129	0.756641	1.33818	hypothetical protein conserved
Tb927_10_v4.snoRNA.0035:snoRNA	0.261714	1.87559	8.04466	0.0120448	0.0744782	1.12797	1.9192	term
Tb927.7.5420	0.261655	5.39021	14.4156	0.00162063	0.0193106	1.7142	2.79032	hypothetical protein conserved
Tb927.1.1470	0.261507	2.96305	4.70921	0.0456386	0.174614	0.757921	1.34067	conserved protein unknown function
MSTRG.736	0.261485	-0.877691	1.2684	0.276919	0.508426	0.293772	0.557647	MSTRG.736
MSTRG.436	0.261447	3.37093	6.25101	0.0238488	0.116072	0.935273	1.62253	MSTRG.436
Tb927.11.9980	0.261445	7.38472	35.2466	2.21867e-05	0.000870122	3.06042	4.65391	2-oxoglutarate dehydrogenase E1 component putative
TRY.266	0.261299	2.7672	6.58935	0.0208539	0.106268	0.973597	1.68081	TRY.266
MSTRG.415	0.261246	2.32863	7.94447	0.0124917	0.0761461	1.11835	1.90338	MSTRG.415
Tb927.11.15380	0.261002	3.63812	4.40035	0.052417	0.190323	0.720508	1.28053	hypothetical protein
Tb927.1.1930	0.260858	7.42728	12.2424	0.00302722	0.029477	1.53052	2.51896	phosphatidylinositol 3-kinase putative
KS17gene_1171a	0.260844	0.840493	2.27226	0.151482	0.364631	0.438147	0.819639	KS17gene_1171a
Tb11.v5.0378	0.260597	3.213	2.47781	0.135314	0.340009	0.46851	0.868658	hypothetical protein conserved
Tb927.2.5720	0.260155	4.71031	3.97399	0.0638056	0.214047	0.66949	1.19514	hypothetical protein
Tb927.1.4970	0.260047	4.77306	9.12818	0.00821693	0.0578926	1.23738	2.08529	hypothetical protein
MSTRG.1014	0.259899	6.54829	18.7347	0.000535756	0.00906603	2.04258	3.27103	MSTRG.1014
Tb11.02.5130b	0.25984	2.87299	5.76882	0.0290143	0.131519	0.881013	1.53739	neurobeachin/beige protein putative (fragment)
MSTRG.431	0.259746	2.19019	5.54419	0.0318541	0.139813	0.854452	1.49684	MSTRG.431
MSTRG.585	0.259459	2.11451	5.78035	0.0288766	0.131245	0.881918	1.53945	MSTRG.585
Tb11.v5.0451	0.259354	1.78078	4.10932	0.0599025	0.206216	0.685677	1.22256	hypothetical protein conserved
MSTRG.842	0.258905	1.62295	3.20034	0.0928507	0.270348	0.568076	1.03221	MSTRG.842
KS17gene_6359a	0.258878	3.41235	7.34923	0.0155723	0.0880199	1.05542	1.80765	KS17gene_6359a
MSTRG.267	0.258878	2.11541	5.16852	0.037353	0.154337	0.811531	1.42767	MSTRG.267
Tb927.6.5170	0.258363	0.441448	4.45076	0.0652974	0.217165	0.663209	1.1851	retrotransposon hot spot protein 4 (RHS4) interrupted
KS17gene_2105a	0.258263	2.41589	5.69802	0.0298765	0.134142	0.872435	1.52467	KS17gene_2105a
Tb11.v5.0911	0.258234	0.567879	1.93665	0.183357	0.406499	0.39094	0.736703	variant surface glycoprotein (VSG atypical) putative
Tb927.9.2860	0.257834	0.632234	2.20491	0.15729	0.3732	0.428059	0.803298	hypothetical protein conserved
Tb927.7.4970	0.257833	4.93758	8.22083	0.0113026	0.0718277	1.14371	1.94682	glutamine synthetase putative
Tb927.8.1400	0.257733	2.25252	7.72441	0.0135414	0.0801886	1.09589	1.86834	hypothetical protein conserved degenerate
KS17gene_1061a	0.257596	4.46394	8.8698	0.00898491	0.0616822	1.20984	2.04649	KS17gene_1061a
KS17gene_3660a	0.257448	3.83077	8.83735	0.00908703	0.0620805	1.20704	2.04158	KS17gene_3660a
MSTRG.474	0.257173	3.90108	5.54896	0.0317904	0.139773	0.854576	1.4977	MSTRG.474
Tb11.v5.0311	0.25706	0.865369	1.571	0.228332	0.457236	0.33986	0.641434	variant surface protein putative
Tb927.8.5360	0.256997	2.59699	3.83862	0.0680119	0.222532	0.652608	1.16742	hypothetical protein conserved
Tb927_10_v4.snoRNA.0012:snoRNA	0.256961	3.06983	7.76371	0.0133467	0.0795813	1.09919	1.87463	term
Tb927.9.6660	0.256834	4.05792	20.7599	0.000335326	0.00646824	2.18921	3.47453	hypothetical protein conserved
Tb927_09_v4.snoRNA.0068	0.256799	1.20092	4.75774	0.0446688	0.172374	0.763529	1.35	C/D snoRNA
TRY.890	0.25674	-0.711973	1.40261	0.253835	0.486074	0.313298	0.595448	TRY.890
TRY.486	0.256361	2.35516	4.41956	0.0519626	0.189351	0.722731	1.28431	TRY.486
MURF2	0.256109	2.1815	2.12616	0.164436	0.381984	0.417955	0.784003	MURF2
Tb09_snoRNA_0084	0.256026	1.71679	4.89936	0.0419732	0.166317	0.779063	1.37703	C/D snoRNA TB9C3C1
TRY.634	0.256012	4.85023	10.9378	0.00452465	0.0390258	1.40865	2.34442	TRY.634
Tb927.3.3340	0.255874	5.8311	8.74367	0.00938931	0.0634096	1.19784	2.02737	3' 5'-cyclic nucleotide phosphodiesterase putative
Tb927.4.4960	0.255761	5.48928	28.4161	7.10315e-05	0.00210529	2.67669	4.14855	zinc transporter putative
12S-rRNA	0.255586	1.3729	2.06869	0.169905	0.389496	0.409497	0.769793	12S-rRNA
Tb927.7.3660	0.255561	4.89713	11.0706	0.00433895	0.0380013	1.4202	2.36262	hypothetical protein conserved
Tb11.v5.0727	0.255376	4.1086	13.2956	0.00222186	0.0240425	1.61902	2.65328	flagellum transition zone component putative
TRY.825	0.255124	2.61539	4.07164	0.0609605	0.208745	0.680384	1.21495	TRY.825
KS17gene_3449a	0.254881	4.38963	5.83558	0.0282274	0.129595	0.887413	1.54933	KS17gene_3449a
TRY.129	0.254784	3.24716	5.4149	0.0336336	0.14439	0.840464	1.47323	TRY.129
Tb927_10_v4.snoRNA.0015:snoRNA	0.254495	1.41421	4.34087	0.0538537	0.193022	0.714393	1.26878	term
TRY.347	0.254368	3.04519	8.43346	0.0104754	0.0682508	1.16589	1.97983	TRY.347
Tb427VSG-2079	0.254258	1.69979	2.33887	0.145996	0.355951	0.44861	0.83566	Tb427VSG-2079
Tb427.BES129.9	0.253981	7.70659	2.91635	0.107297	0.296593	0.527839	0.969411	Tb427.BES129.9
MSTRG.756	0.253842	2.27216	7.2185	0.0163604	0.0908249	1.0418	1.78621	MSTRG.756
Tb927.5.2160	0.253756	4.09865	11.854	0.00340436	0.0320502	1.49417	2.46796	conserved protein
Tb927_09_v4.snoRNA.0046	0.253362	3.23674	12.3926	0.00289435	0.0284959	1.54522	2.53845	H/ACA-like snoRNA
MSTRG.753	0.253173	3.16021	4.96881	0.0407205	0.163354	0.786871	1.39019	MSTRG.753
Tb11.v5.0405	0.252853	3.58019	12.1209	0.00313985	0.0302829	1.5188	2.50309	50S ribosome-binding GTPase putative
Tb927.6.3480	0.25276	6.04208	12.5381	0.00277183	0.0277711	1.55641	2.55723	RNA-binding protein putative
Tb927_08_v4.snoRNA.0033	0.252639	-2.21893	0.474724	0.500836	0.707148	0.15049	0.300304	C/D snoRNA
KS17gene_2532a	0.252439	2.71184	9.18427	0.00806027	0.0571506	1.24298	2.09365	KS17gene_2532a
KS17gene_8547a	0.252193	1.88577	5.66009	0.0303506	0.13567	0.867517	1.51783	KS17gene_8547a
MSTRG.671	0.252145	0.0497625	2.37255	0.143314	0.351828	0.453669	0.843712	MSTRG.671
MSTRG.322	0.252082	3.41952	7.97787	0.0123406	0.0754814	1.12216	1.90866	MSTRG.322
Tb927.9.7890	0.251328	5.29267	20.9016	0.000324852	0.00632636	2.19885	3.48832	hypothetical protein conserved
Tb927.8.7300	0.250903	0.980649	4.39029	0.0526568	0.190627	0.719816	1.27855	variant surface glycoprotein (VSG)-related putative
Tb427VSG-6898	0.250865	1.43567	4.51936	0.0496748	0.183904	0.73541	1.30386	Tb427VSG-6898
Tb927.9.290	0.250789	-1.50593	0.721671	0.408311	0.631941	0.199323	0.389009	variant surface glycoprotein (VSG pseudogene) putative
TRY.452	0.250779	0.0537544	1.75164	0.204543	0.432321	0.364193	0.689215	TRY.452
Tb927.8.6570	0.250732	4.12068	3.85488	0.0674897	0.221487	0.654653	1.17076	hypothetical protein conserved
KS17gene_7881a	0.250009	3.0743	8.2113	0.0113414	0.0719133	1.14319	1.94533	KS17gene_7881a
MSTRG.273	0.249658	-1.13476	0.715641	0.410234	0.633259	0.198418	0.386969	MSTRG.273
KS17gene_40a	0.249558	3.3785	3.62665	0.0752728	0.237372	0.624571	1.12336	KS17gene_40a
Tb927_09_v4.snoRNA.0004	0.249335	2.00359	4.83941	0.0430905	0.168714	0.77285	1.36562	H/ACA-like snoRNA
Tb927.6.860	0.249073	3.15314	4.2502	0.0561331	0.198585	0.702054	1.25078	hypothetical protein
Tb927_06_v4.snoRNA.0039	0.249014	1.52606	3.63309	0.0750389	0.237003	0.625246	1.12471	H/ACA-like snoRNA
Tb927_09_v4.snoRNA.0044	0.248922	0.199663	1.44145	0.247633	0.479231	0.319455	0.606192	H/ACA-like snoRNA
MSTRG.468	0.248571	1.70093	5.45104	0.0331248	0.14315	0.844208	1.47985	MSTRG.468
TRY.26	0.248524	-1.34951	0.674194	0.423835	0.645137	0.190348	0.372803	TRY.26
TRY.179	0.248365	-1.08462	0.960947	0.341752	0.570538	0.243715	0.466288	TRY.179
MSTRG.869	0.248316	-0.645277	0.821115	0.378495	0.605655	0.217775	0.42194	MSTRG.869
Tb927.2.5530	0.248301	5.8649	5.71708	0.0296416	0.133467	0.874626	1.5281	Present in the outer mitochondrial membrane proteome 22-1
Tb927.1.1750	0.248114	4.15676	10.6318	0.00498817	0.0416816	1.38006	2.30206	conserved protein unknown function
Tb927.10.16200	0.247911	-1.06484	0.564956	0.463344	0.676828	0.169522	0.334097	Endonuclease-reverse transcriptase/Reverse transcriptase (RNA-dependent DNA polymerase) putative
Tb927.9.16040	0.247859	2.95216	4.33545	0.0539867	0.193401	0.71354	1.26771	leucine-rich repeat protein (LRRP) degenerate fragment
Tb927.9.670	0.247461	3.54403	10.2198	0.00570001	0.0454368	1.34259	2.24412	hypothetical protein
Tb927.10.3120	0.247196	5.41609	15.3197	0.00126797	0.0164164	1.78472	2.89689	cytochrome c oxidase assembly protein putative
Tb427VSG-6877	0.247117	-1.30845	0.805349	0.382998	0.60981	0.214805	0.416803	Tb427VSG-6877
Tb11.v5.0376	0.246974	0.592568	1.83163	0.195022	0.42097	0.375748	0.709917	Trypanosomal VSG domain containing protein putative
Tb927.3.2590	0.246765	5.21004	25.5644	0.000122187	0.00313122	2.50429	3.91297	hypothetical protein
Tb927.10.13400	0.246686	5.55734	34.6117	2.45482e-05	0.000954822	3.02008	4.60998	Phosphatidic acid phostphatase putative
TRY.284	0.246579	3.13806	3.43199	0.0827595	0.252078	0.598465	1.08218	TRY.284
MSTRG.188	0.24605	-0.594789	1.65886	0.227163	0.455899	0.341131	0.643663	MSTRG.188
TRY.930	0.246048	5.49071	23.4356	0.000188049	0.00428296	2.36826	3.72573	TRY.930
Tb927.9.16750	0.24599	0.712886	1.70925	0.209829	0.438337	0.358192	0.678135	variant surface glycoprotein (VSG pseudogene) putative
KS17gene_8594a	0.245598	1.9299	5.80303	0.0286079	0.130678	0.883798	1.54351	KS17gene_8594a
Tb927.9.15530	0.245382	4.17267	11.8205	0.00343921	0.0323354	1.49032	2.46354	BARP protein
Tb08.27P2.400	0.245275	-1.94337	0.487443	0.49524	0.703061	0.153007	0.305185	expression site-associated gene 3 (ESAG3) degenerate
KS17gene_2460a	0.245261	1.3488	4.23655	0.056486	0.199025	0.701093	1.24806	KS17gene_2460a
Tb927.9.1730	0.245129	5.26498	16.4077	0.000953355	0.0136021	1.86639	3.02075	Primase zinc finger/Mcm10 replication factor putative
KS17gene_4522a	0.245022	1.88425	2.64968	0.123387	0.322838	0.491015	0.908732	KS17gene_4522a
TRY.184	0.244782	2.64966	5.87849	0.0277346	0.128173	0.892202	1.55698	TRY.184
Tb927_10_v4.snoRNA.0053:snoRNA	0.24477	-2.10421	0.535237	0.485637	0.694668	0.158223	0.313689	term
KS17gene_5145a	0.244604	-0.961211	0.690837	0.41829	0.640197	0.193686	0.378522	KS17gene_5145a
Tb10_snoRNA_0055:snoRNA	0.244481	2.89445	7.51569	0.014631	0.0844034	1.07364	1.83473	term
Tb427VSG-3139	0.244451	-1.73513	0.429159	0.521846	0.723006	0.140858	0.282458	Tb427VSG-3139
Tb927_06_v4.snoRNA.0026	0.244336	1.79915	4.06404	0.0611762	0.208823	0.680221	1.21342	H/ACA-like snoRNA
Tb927.11.100	0.244087	-2.01678	0.491464	0.493493	0.701938	0.153701	0.306719	variant surface glycoprotein (VSG) putative
KS17gene_7021a	0.243873	0.41027	3.6658	0.0792371	0.245403	0.610119	1.10107	KS17gene_7021a
TRY.1009	0.243753	2.96684	7.75706	0.0133794	0.0797094	1.09849	1.87356	TRY.1009
Tb927.7.5920	0.243496	5.56489	33.541	2.9201e-05	0.0010768	2.96787	4.5346	mercaptopyruvate sulfurtransferase putative
KS17gene_5675a	0.243406	3.19659	9.33705	0.00765051	0.0552744	1.25748	2.11631	KS17gene_5675a
Tb927.11.7000	0.243351	1.41774	3.41555	0.0834311	0.253417	0.596164	1.07867	hypothetical protein conserved
KS17gene_4704a	0.243296	4.38918	12.691	0.00264939	0.0270405	1.56798	2.57685	KS17gene_4704a
Tb927.10.11940	0.24308	5.59771	33.4321	2.97277e-05	0.00109055	2.96235	4.52684	ABC1 protein putative
Tb927.11.15320	0.242618	4.53999	5.71145	0.0297108	0.133567	0.874301	1.52709	hypothetical protein
Tb927_10_v4.snoRNA.0051:snoRNA	0.242554	1.07774	3.13525	0.0959453	0.275801	0.559405	1.01798	term
KS17gene_8466a	0.242493	1.96862	5.86768	0.0278578	0.128617	0.890702	1.55505	KS17gene_8466a
Tb927.10.2600	0.242291	4.6473	7.83022	0.0130246	0.0783653	1.10588	1.88524	hypothetical protein conserved
Tb927.11.13610	0.242026	5.16711	29.4223	5.91708e-05	0.00183017	2.73751	4.22789	rhodanese-like domain containing protein putative
TRY.912	0.241996	3.88231	5.60905	0.0310024	0.137716	0.861015	1.50861	TRY.912
TRY.252	0.241871	0.439985	1.81589	0.19685	0.423357	0.373293	0.705864	TRY.252
MSTRG.140	0.241314	5.60809	5.94141	0.0270299	0.1259	0.899975	1.56816	MSTRG.140
Tb927.11.1340	0.241194	5.01407	7.91597	0.0126222	0.0767114	1.11514	1.89886	Flagella connector protein 1
TRY.260	0.241053	4.17064	9.0674	0.00839063	0.058664	1.23163	2.07621	TRY.260
Tb927.9.16880	0.24098	-0.55978	1.27164	0.276329	0.507772	0.294331	0.558573	expression site-associated gene 3 (ESAG3 pseudogene) putative
MSTRG.139	0.240962	4.06996	10.9805	0.00446395	0.0387026	1.41226	2.35028	MSTRG.139
MSTRG.85	0.240891	0.47717	2.18507	0.159054	0.37533	0.425586	0.798456	MSTRG.85
TRY.43	0.240442	1.70819	2.33114	0.14662	0.357043	0.44728	0.833808	TRY.43
Tb927.10.2850	0.240371	5.78819	20.3583	0.000367151	0.00691305	2.16033	3.43516	hypothetical protein
Tb927_06_v4.snoRNA.0038	0.240328	1.59593	4.31157	0.0545781	0.194828	0.710348	1.26298	H/ACA-like snoRNA
MSTRG.587	0.240218	2.52579	3.15235	0.0951206	0.2747	0.561141	1.02173	MSTRG.587
Tb927.3.600	0.240037	5.04391	22.4813	0.000229997	0.00491359	2.3086	3.63828	hypothetical protein
Tb927.5.296b	0.239775	3.71402	9.72365	0.00671542	0.0506313	1.29558	2.17293	hypothetical protein
Tb11.v5.0226	0.239753	3.99691	11.9716	0.00328481	0.0312145	1.50564	2.48349	invariant surface glycoprotein putative
Tb927.7.3330	0.239596	6.50125	3.55328	0.0779966	0.242704	0.614923	1.10792	Flagellar attachment zone protein 10
Tb10.v4.0215	0.239322	4.58557	15.9343	0.00107789	0.0147	1.83268	2.96743	hypothetical protein
Tb927.10.10280	0.239153	6.55127	2.75618	0.116634	0.312797	0.504738	0.933175	microtubule-associated protein putative
Tb927_09_v4.snoRNA.0107	0.23909	3.24291	13.0761	0.00236733	0.025156	1.59936	2.62574	H/ACA-like snoRNA
Tb927.10.7290	0.238996	5.70618	9.94735	0.0062341	0.0481875	1.31707	2.20523	Flagellar Member 2
MSTRG.146	0.238814	3.20847	3.70301	0.0725564	0.231666	0.635137	1.13932	MSTRG.146
Tb927.5.3470	0.238675	5.4163	19.9504	0.000403019	0.00737327	2.13234	3.39467	hypothetical protein conserved
Tb927.8.8350	0.238562	4.42588	8.66912	0.0096381	0.0644359	1.19087	2.01601	Kinesin-13 4b putative
Tb927_06_v4.snoRNA.0035	0.238509	0.183388	2.04302	0.172421	0.392769	0.405863	0.763411	H/ACA-like snoRNA
Tb927.7.1960	0.238444	1.50666	6.47655	0.0218015	0.109331	0.961256	1.66151	retrotransposon hot spot protein 7 (RHS7) putative
Tb927.9.17530	0.238426	-1.7043	0.494916	0.492002	0.700386	0.154662	0.308033	variant surface glycoprotein (VSG pseudogene) putative
Tb927.3.4150	0.238404	4.49716	19.0719	0.00049455	0.00858329	2.06635	3.30579	hypothetical protein conserved
Tb927.4.4940	0.23836	5.50572	7.54212	0.0144877	0.0837806	1.07686	1.839	SUMO-interacting motif-containing protein
Tb927.6.3880	0.238312	4.01674	5.83113	0.0282791	0.129741	0.886924	1.54853	hypothetical protein conserved
Tb927.8.7660	0.238242	5.70963	19.0208	0.00050056	0.00867699	2.06163	3.30054	amino acid transporter (pseudogene) putative
Tb927.11.6120	0.238241	5.5441	4.14056	0.0590416	0.204392	0.689535	1.22884	ABC transporter putative
Tb927.8.8300	0.238223	2.77557	3.92738	0.0652182	0.217101	0.663339	1.18563	amino acid transporter putative
Tb11.v5.0662	0.238143	3.90254	5.9051	0.027434	0.127156	0.895662	1.56171	variant surface glycoprotein (VSG) putative
KS17gene_1103a	0.237859	1.0267	4.32616	0.054216	0.193826	0.712588	1.26587	KS17gene_1103a
Tb927.7.6790	0.237792	4.76115	7.76405	0.013345	0.0795813	1.09919	1.87468	hypothetical protein conserved
KS17gene_695a	0.237211	2.79934	4.06097	0.061264	0.208878	0.680107	1.21279	KS17gene_695a
KS17gene_5499a	0.236972	3.27214	5.791	0.0287501	0.130915	0.883011	1.54136	KS17gene_5499a
Tb2.NT.1	0.236884	3.30724	6.85412	0.0188094	0.0991229	1.00383	1.72562	Noncoding RNA putative
KS17gene_142a	0.236775	2.56316	5.54143	0.0318908	0.139868	0.85428	1.49633	KS17gene_142a
Tb927.10.2210	0.236765	5.21118	11.6067	0.00367208	0.0338523	1.47041	2.43509	Peptidase C19 ubiquitin carboxyl-terminal hydrolase putative
Tb927_06_v4.snoRNA.0025	0.236708	2.73114	4.61544	0.0475823	0.178947	0.747275	1.32255	H/ACA-like snoRNA
KS17gene_5581a	0.236702	2.49103	9.27614	0.00781096	0.0559779	1.25198	2.1073	KS17gene_5581a
KS17gene_8370a	0.236376	3.44864	4.56641	0.048637	0.181682	0.740687	1.31303	KS17gene_8370a
Tb927.6.460	0.23631	2.4993	8.70799	0.00950746	0.06394	1.19423	2.02194	procyclin associated gene 3 (PAG3) protein
KS17gene_4931a	0.236129	1.82984	5.72051	0.0295994	0.133362	0.874968	1.52872	KS17gene_4931a
Tb927_09_v4.snoRNA.0064	0.235611	1.07211	3.31589	0.0876447	0.261132	0.583141	1.05727	H/ACA-like snoRNA
KS17gene_1437a	0.235524	1.8376	4.90926	0.041792	0.165871	0.780229	1.37891	KS17gene_1437a
Tb927.9.16070	0.235249	-1.77438	0.529932	0.477309	0.68741	0.162784	0.321201	hypothetical protein
Tb927_10_v4.snoRNA.0011:snoRNA	0.235155	3.11322	9.30829	0.00772579	0.0556148	1.25481	2.11206	term
Tb927.8.8020	0.235134	4.86338	10.3771	0.00541548	0.0441352	1.35521	2.26636	monoglyceride lipase putative
MSTRG.862	0.234912	4.37953	14.0754	0.00178114	0.0205279	1.68765	2.7493	MSTRG.862
Tb927.5.180	0.234887	3.65055	9.49506	0.00725148	0.0532037	1.27406	2.13957	variant surface glycoprotein degenerate
Tb927.6.4490	0.234839	4.59481	23.6877	0.000178465	0.00411978	2.38513	3.74845	hypothetical protein conserved
Tb09.v4.0013	0.234587	3.93057	7.05387	0.0174185	0.0941342	1.02625	1.75899	retrotransposon hot spot (RHS) protein putative
TRY.622	0.234007	-1.30277	0.709224	0.412294	0.634946	0.197264	0.384792	TRY.622
Tb927.9.16440	0.233992	2.50429	2.97605	0.104049	0.289973	0.537642	0.982762	variant surface glycoprotein (VSG pseudogene) putative
KS17gene_6854a	0.233962	4.40092	9.86252	0.00641185	0.0490539	1.30933	2.19302	KS17gene_6854a
KS17gene_8104a	0.233908	3.37324	12.1866	0.00307838	0.0298116	1.52562	2.51168	KS17gene_8104a
KS17gene_2093a	0.233891	1.98117	6.00451	0.0263437	0.123801	0.907277	1.57932	KS17gene_2093a
Tb927.7.3300	0.233877	5.20407	8.41475	0.0105453	0.0684605	1.16456	1.97694	Flocculation protein FLO11-like
TRY.119	0.233824	5.2086	17.6496	0.00069717	0.0108149	1.96598	3.15666	TRY.119
Tb927.11.3270	0.233494	5.36721	16.4248	0.000949171	0.0135878	1.86685	3.02266	squalene monooxygenase putative
Tb927.7.530	0.233491	5.50385	14.5988	0.00154101	0.0186352	1.72967	2.81219	FYVE zinc finger putative
Tb927_09_v4.snoRNA.0001	0.233359	3.79469	3.36732	0.0854394	0.257588	0.589074	1.06834	H/ACA-like snoRNA
Tb927_09_v4.snoRNA.0087	0.233345	-0.116762	1.72105	0.20834	0.436898	0.35962	0.681228	C/D snoRNA
MSTRG.214	0.233319	6.82021	17.4648	0.00072981	0.011141	1.95308	3.13679	MSTRG.214
Tb927_10_v4.snoRNA.0014:snoRNA	0.233281	2.06495	8.44288	0.0104403	0.0680539	1.16715	1.98129	term
Tb427VSG-514	0.233228	-0.877458	0.717808	0.409541	0.632879	0.19868	0.387702	Tb427VSG-514
Tb927.4.1400	0.233111	5.22455	10.6935	0.00489057	0.041182	1.38529	2.31064	vacuolar transport protein 4A putative
Tb427VSG-1241	0.233074	1.12204	3.60528	0.0760545	0.238952	0.621689	1.11888	Tb427VSG-1241
Tb927.8.4750	0.232925	5.74205	10.6468	0.00496425	0.0415551	1.38138	2.30415	amino acid transporter truncated
MSTRG.227	0.232679	3.53202	4.9485	0.0410824	0.164275	0.784429	1.38634	MSTRG.227
TRY.320	0.232649	0.779589	2.17962	0.159542	0.37575	0.425101	0.797124	TRY.320
Tb927.7.210	0.232608	6.29911	17.7995	0.0006719	0.0106349	1.97327	3.1727	Proline dehydrogenase mitochondrial
KS17gene_2690a	0.232546	4.17864	9.29984	0.00774808	0.055696	1.25418	2.11081	KS17gene_2690a
Tb427VSG-6364	0.232015	1.45233	4.21378	0.0570802	0.20014	0.698666	1.24351	Tb427VSG-6364
Tb927_08_v4.snoRNA.0011	0.231902	1.24801	3.14294	0.0955736	0.275393	0.560047	1.01966	C/D snoRNA
Tb11.v5.0198	0.231842	7.15439	7.08179	0.0172337	0.0936344	1.02856	1.76362	clathrin heavy chain putative
MSTRG.840	0.231671	5.32506	2.05155	0.17158	0.39169	0.407057	0.765533	MSTRG.840
TRY.485	0.23162	4.23407	6.66447	0.020249	0.104082	0.982624	1.6936	TRY.485
TRY.838	0.231619	1.3655	2.93343	0.106355	0.294505	0.530907	0.973241	TRY.838
TRY.77	0.231479	5.95209	6.40144	0.02246	0.11143	0.952999	1.64859	TRY.77
TRY.56	0.2314	4.54354	9.97654	0.00617422	0.0480015	1.31875	2.20942	TRY.56
TRY.388	0.231275	1.81714	5.03232	0.0396129	0.160249	0.795206	1.40216	TRY.388
Tb427VSG-813	0.231228	-2.11424	0.322559	0.578073	0.762936	0.117512	0.238017	Tb427VSG-813
KS17gene_4280a	0.231051	4.12277	13.9611	0.00183909	0.0209884	1.67802	2.7354	KS17gene_4280a
TRY.258	0.230825	-0.916473	1.02437	0.326766	0.556246	0.254733	0.485764	TRY.258
Tb927.10.2590	0.230576	4.18992	8.42176	0.010519	0.0683886	1.16502	1.97803	methyltransferase domain containing protein putative
Tb11.v5.0145	0.230521	4.12511	7.25155	0.0161569	0.0902359	1.04462	1.79164	variant surface protein (VSG) putative
Tb427.BES129.6-pseudo	0.230425	8.16757	6.48587	0.0217214	0.109083	0.962241	1.66311	Tb427.BES129.6-pseudo
KS17gene_2452a	0.230402	1.08546	3.20727	0.0925284	0.269794	0.568968	1.03373	KS17gene_2452a
Tb927.10.13690	0.23013	4.86576	23.7031	0.000177897	0.00411978	2.38513	3.74983	hypothetical protein conserved
Tb927.3.4800	0.229737	5.36578	28.6305	6.82954e-05	0.00205421	2.68735	4.16561	hypothetical protein conserved
Tb927.10.4370	0.229731	2.05575	3.99857	0.0630748	0.212638	0.672359	1.20014	expression site-associated gene 3 (ESAG3) protein putative
Tb927.7.1700	0.22973	4.29655	6.51457	0.0214768	0.108353	0.965159	1.66803	hypothetical protein conserved
Tb11.v5.1022	0.229659	4.91693	10.6006	0.00503847	0.0419784	1.37697	2.2977	protein kinase putative
Tb11.v5.1036	0.229553	4.84259	19.9243	0.000405449	0.00740818	2.13029	3.39206	gamma-tubulin complex subunit putative
Tb11.v5.0864	0.229503	3.16744	5.01561	0.0399008	0.160929	0.793365	1.39902	receptor-type adenylate cyclase GRESAG 4 putative
Tb927.7.7210	0.229301	6.13558	23.4305	0.000188249	0.00428296	2.36826	3.72527	Present in the outer mitochondrial membrane proteome 37
Tb927.11.3050	0.229101	4.81487	15.2789	0.00128185	0.0164276	1.78442	2.89216	hypothetical protein
Tb927.10.10000	0.228817	7.16807	19.6117	0.000435823	0.00779268	2.10831	3.36069	hypothetical protein conserved
Tb11.1230	0.228767	3.5513	8.02793	0.0121181	0.0746707	1.12685	1.91656	Component of motile flagella 16
MSTRG.758	0.228564	-0.512895	1.43489	0.257316	0.488881	0.310797	0.589534	MSTRG.758
Tb927_09_v4.snoRNA.0092	0.22854	1.89518	4.79045	0.0440287	0.171113	0.766717	1.35626	H/ACA-like snoRNA
Tb927.2.5300	0.228526	3.38543	5.43968	0.0332838	0.143415	0.843404	1.47777	hypothetical protein conserved
Tb927.3.5650	0.228514	5.75978	15.7154	0.00114163	0.0152329	1.81722	2.94247	STE group serine/threonine-protein kinase putative
Tb10.v4.0159	0.228424	1.22166	2.61627	0.125602	0.325158	0.487906	0.901005	variant surface glycoprotein (VSG) putative
MSTRG.376	0.228351	-0.403987	1.27575	0.275583	0.507452	0.294605	0.559747	MSTRG.376
TRY.27	0.22823	2.62231	5.95227	0.0269103	0.125476	0.901438	1.57008	TRY.27
MSTRG.59	0.227945	1.88296	3.34039	0.0865857	0.259446	0.585952	1.06255	MSTRG.59
Tb11.v5.0394	0.227925	5.97644	4.78246	0.0441842	0.171295	0.766255	1.35473	hypothetical protein conserved
Tb927.11.7320	0.227855	4.39823	18.3276	0.000590764	0.00965142	2.01541	3.22859	dual specificity phopshatase putative
MSTRG.112	0.227705	-1.09928	0.683276	0.420795	0.642162	0.192356	0.375929	MSTRG.112
KS17gene_8087a	0.227488	4.45377	4.32726	0.0541889	0.193783	0.712684	1.26609	KS17gene_8087a
Tb927.8.4720	0.227135	5.28112	10.3611	0.00544355	0.0442293	1.35429	2.26412	amino acid transporter putative
Tb427VSG-322	0.226977	3.36601	9.50339	0.00723109	0.0531366	1.27461	2.1408	Tb427VSG-322
Tb927.6.260	0.226747	4.29896	9.71798	0.00672817	0.0507005	1.29499	2.1721	hypothetical protein
Tb11.v5.0450	0.226256	2.97754	4.59087	0.0481075	0.180159	0.744345	1.31779	hypothetical protein conserved
Tb927.9.15560	0.226235	1.71793	4.94455	0.0411532	0.164346	0.78424	1.3856	BARP protein
Tb427VSG-6901	0.22588	2.21324	5.34953	0.0345769	0.146973	0.832764	1.46121	Tb427VSG-6901
KS17gene_338a	0.225718	4.01839	3.26639	0.0898311	0.265366	0.576155	1.04657	KS17gene_338a
Tb927.11.14790	0.225665	5.09941	12.8912	0.00249824	0.0259603	1.58569	2.60237	DNA repair and recombination helicase protein PIF4
Tb5.NT.86	0.225355	-0.237743	1.46016	0.244718	0.476095	0.322306	0.611335	Noncoding RNA putative
Tb927.8.4490	0.225331	4.58964	13.0485	0.00238633	0.0252357	1.59798	2.62227	hypothetical protein
KS17gene_3978a	0.225263	1.72467	5.57334	0.0314679	0.138915	0.857251	1.50213	KS17gene_3978a
Tb11.v5.0861	0.22523	3.43432	12.1812	0.00308341	0.0298399	1.5252	2.51097	hypothetical protein conserved
TRY.39	0.225129	3.76874	7.66059	0.0138644	0.0811918	1.09049	1.8581	TRY.39
KS17gene_943a	0.22504	3.47983	10.7859	0.00474834	0.0404878	1.39268	2.32346	KS17gene_943a
Tb927.3.510	0.224998	1.61708	4.68584	0.0461142	0.175613	0.755444	1.33616	hypothetical protein conserved
Tb4.NT.41	0.224793	0.700028	3.63952	0.0780064	0.242704	0.614923	1.10787	Noncoding RNA putative
Tb927.4.4220	0.224729	3.70712	5.04116	0.0394614	0.159833	0.796334	1.40383	small GTP-binding rab protein putative
Tb927.7.5940	0.22465	5.88392	15.4516	0.00122416	0.0160327	1.79499	2.91216	Protein Associated with Differentiation
Tb927_09_v4.snoRNA.0080	0.224528	1.29159	3.24748	0.0906836	0.266276	0.574669	1.04247	C/D snoRNA
Tb11.NT.185	0.22451	-1.44107	0.575135	0.478596	0.68826	0.162248	0.320031	Noncoding RNA putative
Tb11.v5.0344	0.22437	3.83375	7.83034	0.013024	0.0783653	1.10588	1.88526	BarP protein putative
TRY.954	0.22409	3.16701	4.92534	0.0414993	0.165174	0.782058	1.38196	TRY.954
TRY.843	0.223891	3.55527	13.9158	0.00186263	0.02124	1.67285	2.72987	TRY.843
Tb927.11.14240	0.223767	5.9072	20.6374	0.000344692	0.00660403	2.18019	3.46257	WD domain G-beta repeat putative
Tb927.7.5400	0.223736	4.95071	7.89061	0.0127397	0.0771942	1.11242	1.89484	hypothetical protein conserved
Tb927.9.13360	0.223523	6.03074	5.83502	0.0282339	0.129595	0.887413	1.54923	ubiquitin-protein ligase putative
MSTRG.446	0.223516	2.95105	5.7962	0.0286885	0.130784	0.883444	1.54229	MSTRG.446
TRY.778	0.223384	3.64363	7.11526	0.017015	0.092837	1.03228	1.76917	TRY.778
MSTRG.551	0.223359	5.45649	17.0059	0.000818637	0.0121571	1.91517	3.08691	MSTRG.551
MSTRG.793	0.223161	1.8257	4.61775	0.0475333	0.178858	0.747492	1.323	MSTRG.793
Tb927.1.2740	0.223079	5.64152	28.5915	6.87835e-05	0.00206017	2.6861	4.16252	lipase-like protein putative
MSTRG.215	0.222664	4.09848	5.08482	0.0387235	0.158022	0.801284	1.41203	MSTRG.215
Tb11.v5.0281	0.222643	3.86418	4.82484	0.0433672	0.16933	0.771266	1.36284	receptor-type adenylate cyclase GRESAG 4 putative
Tb11.v5.1049	0.222559	2.68628	5.50022	0.0324467	0.141216	0.850117	1.48883	nucleobase/nucleoside transporter 8.1 putative
Tb927_09_v4.snoRNA.0025	0.222559	-0.493048	1.57256	0.243891	0.474903	0.323395	0.612805	C/D snoRNA
Tb927.10.13390	0.22252	4.84517	17.0697	0.000805591	0.012001	1.92078	3.09389	hypothetical protein conserved
Tb927.9.8030	0.22251	5.23507	15.9534	0.00107253	0.0146601	1.83386	2.96959	hypothetical protein conserved
Tb927.11.16615	0.222416	5.61917	21.2495	0.000300661	0.00597828	2.22342	3.52192	Protein of unknown function (DUF2638) putative
Tb927.7.4530	0.222079	4.67002	13.597	0.00203829	0.0225722	1.64643	2.69073	hypothetical protein conserved
Tb927.7.4950	0.221965	3.69707	6.07606	0.0255899	0.121302	0.916132	1.59193	NAD(P)-dependent steroid dehydrogenase protein putative
Tb927.2.5080	0.221892	4.64643	9.86244	0.00641202	0.0490539	1.30933	2.19301	hypothetical protein conserved
MSTRG.485	0.221683	3.98476	4.41064	0.0521732	0.189729	0.721866	1.28255	MSTRG.485
MSTRG.36	0.221594	-0.473235	1.44093	0.267795	0.499742	0.301254	0.572198	MSTRG.36
Tb927.8.7870	0.2214	5.50984	23.376	0.0001904	0.00432498	2.36402	3.72033	receptor-type adenylate cyclase GRESAG 4 putative
Tb927_10_v4.snoRNA.0057:snoRNA	0.221296	1.55849	3.2944	0.0885861	0.263007	0.580032	1.05263	term
Tb927.10.6430	0.221204	1.86689	3.36957	0.0853445	0.257412	0.589372	1.06882	hypothetical protein
Tb927.1.4630	0.221087	3.64658	3.25502	0.0903423	0.265822	0.575409	1.04411	cyclin-like F-box protein 1E
Tb927.5.2260	0.221008	4.40965	13.7886	0.00193056	0.0217808	1.66193	2.71432	conserved protein
KS17gene_6922a	0.220896	0.701198	2.9694	0.104405	0.29052	0.536823	0.981279	KS17gene_6922a
MSTRG.102	0.220886	0.877258	1.24755	0.280753	0.512386	0.290402	0.551675	MSTRG.102
Tb927.3.1870	0.22075	4.90976	11.2466	0.00410597	0.0365012	1.43769	2.38658	CHAP domain containing protein putative
Tb427VSG-7559	0.220749	-0.7905	1.07683	0.315063	0.543823	0.264542	0.501603	Tb427VSG-7559
KS17gene_2995a	0.220748	0.413724	3.25712	0.112977	0.306154	0.51406	0.94701	KS17gene_2995a
Tb927.2.1344	0.220715	0.556856	2.54968	0.130163	0.331809	0.479112	0.885514	retrotransposon hot spot protein 1 (RHS1) interrupted
Tb927.4.260	0.220514	1.60237	2.78745	0.114736	0.309326	0.509584	0.940299	retrotransposon hot spot protein 3 (RHS3) putative
KS17gene_2133a	0.22051	4.71642	7.17267	0.0166473	0.0916411	1.03791	1.77866	KS17gene_2133a
Tb927.7.500	0.220468	5.57098	5.04052	0.0394724	0.159833	0.796334	1.40371	hypothetical protein conserved
KS17gene_3134a	0.220267	5.81067	22.7602	0.000216735	0.00472656	2.32546	3.66407	KS17gene_3134a
Tb927.11.5100	0.22019	5.53056	9.75605	0.00664316	0.0503002	1.29843	2.17763	hypothetical protein conserved
Tb927.6.1760	0.220027	5.42387	10.7527	0.00479898	0.0407239	1.39015	2.31885	KU80 protein
Tb927.8.4710	0.219896	3.6354	4.83377	0.0431975	0.16899	0.77214	1.36454	amino acid transporter putative
KS17gene_3261a	0.219792	4.42633	4.08869	0.0604789	0.207597	0.68278	1.2184	KS17gene_3261a
Tb927.11.16310	0.219592	5.76938	16.0667	0.0010413	0.0143946	1.8418	2.98243	Unconventional myosin
MSTRG.96	0.219578	2.20878	7.01016	0.0177125	0.0951463	1.02161	1.75172	MSTRG.96
MSTRG.532	0.219549	-1.56012	0.693167	0.433284	0.652523	0.185404	0.363227	MSTRG.532
Tb927.10.2220	0.219337	5.48514	10.4437	0.00529975	0.0434004	1.36251	2.27574	PIWI-like protein
Tb927.11.485	0.219336	4.66882	18.8208	0.000524881	0.0089549	2.04794	3.27994	hypothetical protein
Tb05.5K5.10	0.219179	-1.84793	0.33482	0.571009	0.757265	0.120752	0.243357	conserved hypothetical protein conserved (fragment)
Tb927.10.9270	0.21913	5.21502	25.3756	0.00012683	0.00322688	2.49122	3.89678	emp24/gp25L/p24 family/GOLD putative
TRY.1026	0.219063	4.79605	11.4202	0.00388992	0.0351879	1.45361	2.41006	TRY.1026
Tb927.9.7850	0.219009	1.01996	3.27692	0.0893604	0.264412	0.577719	1.04885	hypothetical protein conserved
MSTRG.252	0.218949	4.58315	4.57634	0.0484213	0.181143	0.741978	1.31496	MSTRG.252
Tb927.4.5400	0.218882	-0.311563	0.802667	0.383772	0.610672	0.214192	0.415926	variant surface glycoprotein (VSG atypical) putative
Tb11.v5.0379	0.218878	2.60467	3.73711	0.0713809	0.229223	0.639742	1.14642	receptor-type adenylate cyclase GRESAG 4 putative
Tb427VSG-1767	0.218664	1.59603	4.78598	0.0441155	0.171169	0.766574	1.35541	Tb427VSG-1767
Tb927.7.1950	0.218503	-0.014892	1.81591	0.196848	0.423357	0.373293	0.70587	retrotransposon hot spot protein 7 (RHS7) putative
Tb927.7.7100	0.218446	5.86584	4.49535	0.0502143	0.185298	0.732129	1.29917	hypothetical protein
KS17gene_4008a	0.218365	2.68524	7.18728	0.0165553	0.0914015	1.03905	1.78106	KS17gene_4008a
Tb11.v5.0308	0.218271	7.50948	4.67498	0.0463372	0.176178	0.754048	1.33407	THT1 - hexose transporter putative
TRY.1010	0.218073	4.4843	3.87182	0.0669506	0.220584	0.656425	1.17425	TRY.1010
MSTRG.212	0.217845	2.14333	3.24617	0.0907429	0.266283	0.574657	1.04219	MSTRG.212
KS17gene_6107a	0.217581	4.45829	12.8934	0.00249669	0.0259603	1.58569	2.60264	KS17gene_6107a
KS17gene_6576a	0.217324	1.1458	2.94941	0.105483	0.292775	0.533466	0.976817	KS17gene_6576a
MSTRG.89	0.217249	5.33166	3.13776	0.0958235	0.2757	0.559563	1.01853	MSTRG.89
MSTRG.732	0.217205	3.23048	6.90982	0.0184092	0.0974114	1.01139	1.73497	MSTRG.732
Tb927_09_v4.snoRNA.0084	0.217078	-0.314371	1.71733	0.22201	0.451523	0.34532	0.653627	C/D snoRNA
TRY.89	0.216877	1.72064	3.60569	0.0760392	0.238952	0.621689	1.11896	TRY.89
KS17gene_6257a	0.216869	2.51086	4.63204	0.0472313	0.17827	0.748923	1.32577	KS17gene_6257a
KS17gene_4928a	0.21679	2.56336	6.67838	0.0201392	0.103705	0.984198	1.69596	KS17gene_4928a
MSTRG.832	0.216733	2.08529	5.171	0.0373133	0.154314	0.811594	1.42814	MSTRG.832
Tb927.9.14570	0.216684	4.83298	6.13832	0.024954	0.119364	0.923127	1.60286	leucine-rich repeat protein (LRRP) putative
MSTRG.663	0.216617	3.45344	7.34681	0.0155865	0.0880199	1.05542	1.80725	MSTRG.663
Tb927.10.14900	0.216541	5.31595	7.73133	0.0135068	0.0800733	1.09651	1.86945	hypothetical protein conserved
TRY.495	0.216163	1.93569	2.82906	0.112269	0.305283	0.515297	0.94974	TRY.495
Tb11.v5.0299	0.215985	-0.163636	0.756308	0.397534	0.62211	0.206133	0.400626	variant surface protein putative
MSTRG.108	0.215972	0.546113	1.41785	0.251377	0.483155	0.315914	0.599674	MSTRG.108
Tb927_10_v4.snoRNA.0004:snoRNA	0.215947	0.786669	2.59682	0.126914	0.327242	0.485131	0.896491	term
Tb927.8.6700	0.215944	4.15412	15.665	0.00115691	0.0153072	1.8151	2.9367	hypothetical protein conserved
KS17gene_1457a	0.215807	4.74184	7.75014	0.0134135	0.0797485	1.09828	1.87246	KS17gene_1457a
KS17gene_1199a	0.215713	4.22066	11.1093	0.00428647	0.0377043	1.42361	2.3679	KS17gene_1199a
KS17gene_1259a	0.215685	3.36794	6.00693	0.0263178	0.12372	0.907561	1.57975	KS17gene_1259a
MSTRG.281	0.215264	4.49827	4.5324	0.0493845	0.183441	0.736503	1.30641	MSTRG.281
Tb927.10.8460	0.215254	8.05453	5.28499	0.0355385	0.149671	0.824863	1.4493	glucose transporter putative
Tb927.11.2440	0.21503	5.08052	14.3293	0.00165974	0.0196243	1.70721	2.77996	Tubulin cofactor C domain-containing protein 1
Tb927.10.9690	0.215026	5.99153	8.82416	0.00912892	0.0621897	1.20628	2.03958	predicted C2 domain protein
Tb927.9.15290	0.214956	5.48248	4.10759	0.0599505	0.206245	0.685617	1.22221	CHAT domain containing protein putative
KS17gene_3725a	0.214946	2.20723	4.06745	0.0610793	0.208785	0.680301	1.21411	KS17gene_3725a
KS17gene_6852a	0.214829	4.35698	7.75375	0.0133957	0.0797485	1.09828	1.87303	KS17gene_6852a
Tb927.10.20	0.214589	3.89512	4.28272	0.0553028	0.196631	0.706348	1.25725	expression site-associated gene 1 (ESAG1) protein putative
Tb927.10.3220	0.214504	2.00767	2.32031	0.1475	0.358492	0.445521	0.831209	nucleolus protein putative
Tb927.11.5090	0.214484	3.70151	8.38986	0.0106392	0.0688128	1.16233	1.97309	aspartate aminotransferase mitochondrial
MSTRG.968	0.214407	0.915167	1.5201	0.235673	0.465477	0.332102	0.62769	MSTRG.968
KS17gene_430a	0.214131	1.96216	2.75098	0.116953	0.313378	0.503931	0.931988	KS17gene_430a
Tb927.5.3760	0.213943	3.76049	5.01768	0.039865	0.160831	0.79363	1.39941	meiotic recombination protein SPO11 putative
Tb927.2.6350	0.213926	0.304803	1.08751	0.312752	0.542009	0.265994	0.5048	variant surface glycoprotein point mutation
Tb09.v4.0204	0.213847	-1.99779	0.295979	0.594025	0.774374	0.111049	0.226195	variant surface glycoprotein (VSG pseudogene) putative
MSTRG.135	0.21367	1.11902	1.55002	0.23132	0.460365	0.336898	0.635787	MSTRG.135
Tb927_08_v4.snoRNA.0023	0.213321	3.12054	10.2513	0.00564174	0.0452519	1.34436	2.24859	C/D snoRNA
KS17gene_4605a	0.21332	4.65528	3.55422	0.0779609	0.242704	0.614923	1.10812	KS17gene_4605a
Tb427VSG-768	0.213039	-2.03575	0.292974	0.595887	0.77556	0.110385	0.224836	Tb427VSG-768
MSTRG.813	0.213039	0.16457	1.54139	0.232566	0.461641	0.335696	0.633454	MSTRG.813
KS17gene_6846a	0.213027	3.99469	9.91187	0.00630774	0.0486162	1.31322	2.20013	KS17gene_6846a
TRY.535	0.212934	1.53555	2.61638	0.125594	0.325158	0.487906	0.90103	TRY.535
KS17gene_3477a	0.212914	3.86033	9.34754	0.00762325	0.0551898	1.25814	2.11786	KS17gene_3477a
MSTRG.980	0.212894	1.06179	2.14931	0.162294	0.379086	0.421262	0.789698	MSTRG.980
Tb427VSG-642	0.212752	-2.06472	0.403567	0.534365	0.731499	0.135786	0.272162	Tb427VSG-642
KS17gene_2964a	0.212738	4.15543	9.17383	0.00808918	0.0573064	1.2418	2.0921	KS17gene_2964a
Tb927.3.4650	0.212485	5.56134	8.47787	0.0103114	0.0675236	1.17054	1.98668	C-8 sterol isomerase putative
TRY.887	0.212466	-0.473422	0.983618	0.336285	0.564999	0.247952	0.473292	TRY.887
TRY.654	0.212391	2.96007	3.53174	0.0788183	0.244371	0.611949	1.10337	TRY.654
TRY.536	0.212386	3.3982	4.77403	0.0443487	0.171605	0.76547	1.35312	TRY.536
Tb927.11.4660	0.212375	5.8695	18.7217	0.000537419	0.00907278	2.04226	3.26969	Kinesin-13 2
KS17gene_32a	0.212336	3.69516	7.12508	0.0169515	0.0925971	1.0334	1.77079	KS17gene_32a
TRY.519	0.212326	3.26195	6.83118	0.0189772	0.0998217	1.00078	1.72177	TRY.519
Tb927_10_v4.snoRNA.0065:snoRNA	0.212322	2.94102	6.14056	0.0249315	0.119319	0.923291	1.60325	term
Tb11.v5.0781	0.212165	3.59915	7.66678	0.0138326	0.0810635	1.09117	1.8591	MIZ/SP-RING zinc finger putative
MSTRG.805	0.212158	1.64335	2.48725	0.134623	0.339234	0.4695	0.87088	MSTRG.805
Tb927.1.1390	0.211911	3.49574	11.5791	0.00370344	0.034075	1.46756	2.43139	hypothetical protein conserved
Tb927.5.2870	0.211866	3.31315	4.48205	0.0505161	0.185797	0.730961	1.29657	hypothetical protein
MSTRG.37	0.211531	1.67792	4.91237	0.0417351	0.165692	0.780699	1.3795	MSTRG.37
MSTRG.762	0.211499	5.18056	18.2073	0.000608227	0.00987985	2.00525	3.21593	MSTRG.762
Tb11.1470	0.211412	1.94322	3.11227	0.0970672	0.2775	0.556737	1.01293	variant surface glycoprotein (VSG pseudogene) putative
Tb927.6.3380	0.211389	4.40251	7.98112	0.012326	0.0754814	1.12216	1.90918	expression site-associated gene 1 (ESAG1) degenerate
Tb427VSG-326	0.211112	0.137423	1.76762	0.202595	0.429803	0.366731	0.693372	Tb427VSG-326
Tb927.7.810	0.211064	6.0486	6.51237	0.0214953	0.10837	0.965092	1.66766	hypothetical protein conserved
Tb927.8.6310	0.211038	3.91431	8.75893	0.00933932	0.0631984	1.19929	2.02968	chaperone protein DnaJ putative
MSTRG.97	0.21091	3.55826	5.05156	0.0392843	0.159378	0.797571	1.40578	MSTRG.97
KS17gene_3386a	0.210908	5.46585	21.2752	0.000298952	0.00596055	2.22471	3.5244	KS17gene_3386a
Tb927.9.3260	0.210704	3.37221	7.34028	0.0156249	0.0881314	1.05487	1.80618	hypothetical protein
KS17gene_2254a	0.210671	4.95222	7.50386	0.0146957	0.084596	1.07265	1.83281	KS17gene_2254a
Tb427VSG-7370	0.210644	3.10025	6.22834	0.0240666	0.116931	0.932069	1.61859	Tb427VSG-7370
Tb927_10_v4.snoRNA.0029:snoRNA	0.210344	1.44154	3.25822	0.090198	0.265454	0.576011	1.0448	term
TRY.87	0.210342	5.51546	3.81674	0.068722	0.223823	0.650095	1.1629	TRY.87
Tb927.11.20720	0.210173	1.59932	2.50107	0.13362	0.337465	0.471772	0.874128	variant surface glycoprotein (VSG) putative
Tb11.v5.0506	0.210054	3.47271	5.09143	0.0386131	0.157889	0.801648	1.41327	hypothetical protein conserved
Tb927.10.2450	0.210054	1.96247	1.4038	0.253642	0.485894	0.313459	0.595779	hypothetical protein
MSTRG.195	0.209995	-0.382345	0.444206	0.514735	0.717073	0.144437	0.288417	MSTRG.195
Tb927.9.790	0.209602	2.27276	4.14486	0.0589242	0.204269	0.689798	1.22971	hypothetical protein conserved
Tb927.7.5290	0.209016	5.24157	19.3499	0.000463261	0.00822114	2.08507	3.33417	hypothetical protein conserved
Tb927_10_v4.snoRNA.0067:snoRNA	0.208979	3.25762	4.28268	0.0553038	0.196631	0.706348	1.25725	term
Tb927.10.11430	0.208598	4.67718	6.6207	0.020599	0.105461	0.976907	1.68615	hypothetical protein conserved
Tb927_10_v4.snoRNA.0075:snoRNA	0.208576	3.42794	6.58764	0.0208679	0.106301	0.973462	1.68052	term
Tb927.4.5060	0.208405	4.19134	7.17496	0.0166329	0.0915971	1.03812	1.77903	hypothetical protein
MSTRG.419	0.208026	1.14625	3.25928	0.0901506	0.265454	0.576011	1.04503	MSTRG.419
Tb927.5.5450	0.207934	-0.441728	1.22561	0.284868	0.516312	0.287088	0.545356	Variant Surface Glycoprotein putative
Tb11.v5.0194	0.20767	4.25332	2.91857	0.107174	0.296426	0.528084	0.969909	hypothetical protein conserved
TRY.295	0.207657	4.41449	4.19419	0.0575974	0.201104	0.696578	1.2396	TRY.295
Tb927.10.5190	0.207389	5.09012	15.8211	0.00111033	0.0149842	1.82437	2.95455	Kinesin associated protein putative
MSTRG.796	0.207269	2.1963	5.5339	0.0319916	0.140007	0.853849	1.49496	MSTRG.796
KS17gene_13a	0.207253	10.7202	7.0276	0.0175945	0.094725	1.02354	1.75462	KS17gene_13a
Tb927.5.1850	0.207238	6.66555	6.5297	0.021349	0.1079	0.966978	1.67062	hypothetical protein conserved
Tb927.8.7350	0.207233	3.01859	1.32689	0.266528	0.498472	0.302359	0.574257	trans-sialidase putative
Tb4.NT.58	0.20712	3.60554	5.42914	0.033432	0.143785	0.842286	1.47584	Noncoding RNA putative
Tb927.11.13720	0.207055	3.96946	3.92176	0.0653913	0.217364	0.662813	1.18448	hypothetical protein
Tb927.9.12400	0.206857	5.85537	7.05924	0.0173828	0.0940246	1.02676	1.75988	STE/STE11 serine/threonine-protein kinase putative
TRY.74	0.206799	-0.921402	0.457332	0.508674	0.712967	0.146931	0.293561	TRY.74
Tb927.2.5480	0.206682	5.3476	9.10255	0.00828967	0.0581752	1.23526	2.08146	hypothetical protein conserved
Tb927.5.1490	0.206652	2.37996	1.68492	0.212941	0.44171	0.354863	0.671741	Eukaryotic translation initiation factor 4 gamma 1
Tb927.8.4740	0.206522	5.04523	9.5331	0.00715899	0.0528529	1.27693	2.14515	amino acid transporter putative
KS17gene_4919a	0.206517	6.16979	13.7868	0.00193154	0.0217808	1.66193	2.7141	KS17gene_4919a
KS17gene_73a	0.206478	1.86887	4.4374	0.051545	0.18844	0.724827	1.28781	KS17gene_73a
MSTRG.224	0.20633	4.67053	4.16325	0.0584256	0.203251	0.691967	1.2334	MSTRG.224
KS17gene_1225a	0.206308	4.1126	9.64917	0.00688497	0.0516354	1.28705	2.1621	KS17gene_1225a
Tb927.7.1990	0.20592	0.692954	2.47917	0.135214	0.339998	0.468523	0.868979	retrotransposon hot spot protein 7 (RHS7) point mutation
Tb427VSG-1373	0.205817	2.61296	6.25152	0.023844	0.116072	0.935273	1.62262	Tb427VSG-1373
Tb11.v5.0711	0.205798	0.831484	2.2081	0.157009	0.373035	0.42825	0.804075	DNA polymerase kappa putative
Tb927.11.18510	0.205772	-0.205388	0.797982	0.38513	0.611498	0.213605	0.414392	variant surface glycoprotein (VSG atypical) putative
Tb927.11.7130	0.205765	5.3436	26.3436	0.000104957	0.00282059	2.54966	3.97899	hypothetical protein conserved
TRY.159	0.205678	0.501737	2.31449	0.147975	0.359111	0.444771	0.829812	TRY.159
Tb927.11.6210	0.20548	6.04689	14.8503	0.00143883	0.0177735	1.75023	2.84199	Lanosterol 14-alpha demethylase
Tb927.7.6280	0.20536	5.34713	8.63589	0.00975141	0.064939	1.18749	2.01093	Domain of unknown function (DUF3508) putative
Tb927.9.2815	0.205329	1.64075	2.47298	0.135669	0.340479	0.467909	0.86752	Domain of unknown function (DUF5075) putative
KS17gene_227a	0.20527	4.78815	10.7947	0.00473502	0.0403985	1.39363	2.32468	KS17gene_227a
Tb927.1.2770	0.205221	5.05712	17.2071	0.000778279	0.0116553	1.93348	3.10886	hypothetical protein conserved
MSTRG.511	0.205202	0.0132958	1.42813	0.249738	0.481221	0.317656	0.602516	MSTRG.511
TRY.879	0.204995	-1.68934	0.382312	0.545198	0.739625	0.130988	0.263446	TRY.879
Tb927.7.2150	0.204955	5.08194	5.16264	0.0374474	0.154547	0.81094	1.42658	SUMO-interacting motif-containing protein
KS17gene_1599a	0.204685	1.57548	3.92051	0.0654296	0.21744	0.66266	1.18423	KS17gene_1599a
Tb10.v4.0264	0.204164	1.14957	2.13348	0.163755	0.381145	0.41891	0.785805	variant surface glycoprotein (VSG pseudogene) putative
Tb927.3.1500	0.204132	4.77519	5.5506	0.0317686	0.139764	0.854604	1.498	variant surface glycoprotein (VSG)-related putative
Tb927.2.5870	0.204125	5.33871	3.10549	0.0974009	0.278044	0.555887	1.01144	hypothetical protein conserved
Tb927.11.11110	0.204083	4.11875	7.45104	0.0149887	0.0857003	1.06702	1.82424	Serine/threonine-protein kinase NEK20 putative
Tb927.6.3060	0.203987	3.74762	7.09155	0.0171696	0.0933935	1.02968	1.76524	hypothetical protein conserved
MSTRG.48	0.203972	2.93201	2.90644	0.107848	0.297319	0.526777	0.967186	MSTRG.48
MSTRG.218	0.203963	1.45254	1.53182	0.233956	0.463245	0.334189	0.630866	MSTRG.218
MSTRG.977	0.203868	2.14962	3.8703	0.0669988	0.220641	0.656314	1.17393	MSTRG.977
Tb427VSG-310	0.203788	-2.26295	0.216284	0.648245	0.81247	0.0901924	0.188261	Tb427VSG-310
Tb927_10_v4.snoRNA.0058:snoRNA	0.203665	1.3758	2.68238	0.121264	0.319543	0.495471	0.916267	term
Tb927.1.1860	0.203618	2.24351	3.15038	0.0952153	0.274886	0.560847	1.02129	Uncharacterized protein
Tb927.9.660	0.203354	4.63567	6.95365	0.018101	0.0966563	1.01477	1.7423	expression site-associated gene 1 (ESAG1) protein
MSTRG.84	0.203343	1.42195	2.01534	0.175187	0.395959	0.40235	0.756499	MSTRG.84
MSTRG.849	0.203321	0.036514	0.874724	0.363756	0.591822	0.227809	0.43919	MSTRG.849
KS17gene_3104a	0.203275	2.72809	2.54909	0.130204	0.331809	0.479112	0.885376	KS17gene_3104a
TRY.151	0.203216	2.67641	2.85416	0.110812	0.302479	0.519305	0.955415	TRY.151
Tb927.9.13570	0.20317	5.06766	8.24974	0.0111859	0.0713092	1.14685	1.95133	hypothetical protein conserved
TRY.33	0.202988	6.56569	6.0892	0.0254541	0.120926	0.917481	1.59424	TRY.33
Tb927.7.3600	0.202974	5.39758	14.718	0.00149159	0.0182579	1.73855	2.82635	emp24/gp25L/p24 family/GOLD putative
MSTRG.940	0.202867	2.61105	3.80594	0.0690757	0.224512	0.648761	1.16067	MSTRG.940
Tb927.5.2490	0.202833	4.99128	13.6218	0.00202398	0.0224488	1.64881	2.69379	hypothetical protein conserved frameshift
MSTRG.166	0.202815	0.999001	1.47452	0.242509	0.473707	0.32449	0.615271	MSTRG.166
Tb09_snoRNA_0005	0.202461	3.57373	8.59759	0.00988386	0.0655707	1.18329	2.00507	C/D snoRNA TB9C1C1
Tb927.3.2580	0.202431	-0.823172	0.951223	0.346542	0.575556	0.239912	0.460244	hypothetical protein conserved
Tb09_snoRNA_0079	0.202373	3.35264	5.57797	0.0314071	0.138819	0.857551	1.50297	C/D snoRNA TB9C3C1
KS17gene_1854a	0.202345	0.225469	1.65763	0.216503	0.444753	0.351881	0.664537	KS17gene_1854a
KS17gene_6173a	0.202069	3.34432	9.49177	0.00725953	0.0532353	1.2738	2.13909	KS17gene_6173a
Tb09.v4.0009	0.202039	2.94836	2.78308	0.114999	0.30981	0.508905	0.939306	receptor-type adenylate cyclase putative
KS17gene_233a	0.202021	4.48664	8.45133	0.010409	0.0678808	1.16825	1.98259	KS17gene_233a
Tb927.11.2710	0.201966	4.57561	5.0241	0.0397543	0.160567	0.794344	1.40062	Cell division cycle 45
Tb927.9.8450	0.201676	6.47558	24.0482	0.000165698	0.0039207	2.40664	3.78068	UMP/CMP kinase
MSTRG.921	0.201638	0.166559	0.863587	0.366747	0.594849	0.225593	0.435633	MSTRG.921
KS17gene_3298a	0.201556	3.16208	5.14425	0.0377447	0.155232	0.809019	1.42314	KS17gene_3298a
Tb927.11.1100	0.201498	0.395708	0.71998	0.408849	0.632429	0.198988	0.388437	cysteine peptidase Clan CA family C2 putative
Tb927_09_v4.snoRNA.0030	0.201466	1.09393	1.9259	0.184509	0.407892	0.389455	0.733982	C/D snoRNA
Tb927.9.360	0.201179	1.62972	3.13283	0.0960627	0.275906	0.559239	1.01745	variant surface glycoprotein (VSG pseudogene) putative
Tb927_09_v4.snoRNA.0105	0.200978	-0.633807	0.780408	0.390288	0.61518	0.210998	0.408614	C/D snoRNA
Tb11.v5.1043	0.200841	4.15116	6.46486	0.0219026	0.109592	0.960223	1.6595	nucleobase/nucleoside transporter 8.1 putative
KS17gene_3532a	0.200354	0.961345	2.22016	0.155952	0.371858	0.429623	0.80701	KS17gene_3532a
Tb927.5.5080	0.200327	0.384186	1.18066	0.293556	0.524269	0.280446	0.532309	variant surface glycoprotein (VSG) putative
Tb927_09_v4.snoRNA.0067	0.200307	1.45534	2.8166	0.113001	0.30616	0.514051	0.946916	C/D snoRNA
Tb11.v5.0238	0.200155	5.07236	9.39312	0.0075061	0.0546084	1.26274	2.12459	Kinesin associated protein putative
Tb427VSG-6841	0.200133	5.16462	10.1689	0.00579574	0.0460449	1.33682	2.23689	Tb427VSG-6841
Tb427VSG-1554	0.199929	4.67964	6.46251	0.021923	0.109592	0.960223	1.6591	Tb427VSG-1554
Tb11.NT.94	0.199857	-1.47326	0.525736	0.483164	0.692527	0.159563	0.315905	Noncoding RNA putative
TRY.981	0.199811	5.62	15.6083	0.00117436	0.0155092	1.80941	2.9302	TRY.981
Tb927.4.5340	0.199712	5.58172	13.4135	0.00214793	0.023439	1.63006	2.66798	Flagellum attachment zone protein 11
KS17gene_5080a	0.199658	3.18908	3.35284	0.0860535	0.258598	0.587374	1.06523	KS17gene_5080a
TRY.681	0.199647	1.37839	1.04548	0.321984	0.550748	0.259047	0.492166	TRY.681
Tb927_09_v4.snoRNA.0079	0.199558	1.19013	1.93206	0.183848	0.406946	0.390463	0.735541	C/D snoRNA
KS17gene_5193a	0.199483	3.15975	3.82535	0.0684413	0.223473	0.650775	1.16468	KS17gene_5193a
Tb927.11.10670	0.199316	5.64085	6.35834	0.0228482	0.112709	0.948042	1.64115	glycosyl hydrolase putative
MSTRG.642	0.19914	-0.83553	0.687906	0.419258	0.640988	0.19315	0.377518	MSTRG.642
Tb11.v5.0310	0.199132	6.79694	5.31595	0.0350734	0.148284	0.828906	1.45502	THT1 - hexose transporter putative
TRY.602	0.199114	2.35715	5.08612	0.0387019	0.157979	0.801401	1.41227	TRY.602
Tb11.v5.0324	0.199088	1.19564	1.81248	0.19725	0.423832	0.372806	0.704984	variant surface protein atypical (VSG) putative
Tb927.4.170	0.199033	3.17089	5.38373	0.0340796	0.145661	0.836658	1.46751	hypothetical protein
TRY.294	0.199003	2.49362	3.27886	0.0892741	0.264267	0.577957	1.04927	TRY.294
KS17gene_7675a	0.198872	3.02503	2.65741	0.122881	0.322108	0.491998	0.910516	KS17gene_7675a
MSTRG.109	0.198771	-2.07455	0.390815	0.540815	0.736253	0.132973	0.266952	MSTRG.109
TRY.265	0.1986	1.62873	3.34655	0.086322	0.259039	0.586635	1.06388	TRY.265
Tb927.11.16060	0.198371	4.73803	10.2449	0.00565354	0.0453209	1.3437	2.24768	zinc finger protein putative
MSTRG.398	0.198335	3.50325	7.59986	0.0141799	0.0824713	1.0837	1.84833	MSTRG.398
Tb927.11.15530	0.198186	4.67638	5.77928	0.0288894	0.131245	0.881916	1.53926	C-14 sterol reductase putative
Tb927.8.4730	0.198168	4.60037	5.06348	0.0390822	0.158801	0.799147	1.40802	amino acid transporter putative
Tb927.11.8990	0.198148	5.20497	16.5506	0.000919041	0.0132733	1.87702	3.03666	cation transporter putative
MSTRG.908	0.19813	2.04975	2.50228	0.133532	0.337443	0.471799	0.874414	MSTRG.908
TRY.857	0.198123	4.06978	4.96969	0.040705	0.163338	0.786914	1.39035	TRY.857
Tb11.v5.1038	0.198057	1.1455	1.19887	0.289992	0.520746	0.283374	0.537614	calpain-like cysteine peptidase putative
Tb927.10.5310	0.197958	3.13362	2.04106	0.172615	0.392851	0.405772	0.762921	SNF1-related protein kinases putative
TRY.685	0.197931	3.03219	5.26945	0.0357745	0.150308	0.823018	1.44643	TRY.685
Tb427VSG-6028	0.19781	-2.18664	0.283381	0.601916	0.7801	0.107849	0.220464	Tb427VSG-6028
Tb927_08_v4.snoRNA.0036	0.197642	2.91727	6.659	0.0202924	0.104192	0.982166	1.69267	C/D snoRNA
Tb927.3.2360	0.197516	4.63876	9.88592	0.00636224	0.0489035	1.31066	2.19639	hypothetical protein conserved
KS17gene_3295a	0.197145	3.91382	4.13614	0.0591626	0.204662	0.688964	1.22795	KS17gene_3295a
Tb927_09_v4.snoRNA.0009	0.197106	1.51798	1.84761	0.193188	0.418284	0.378529	0.714021	C/D snoRNA
TRY.352	0.197087	-1.23532	0.300808	0.591059	0.772407	0.112154	0.228369	TRY.352
KS17gene_6276a	0.19698	3.71827	4.39003	0.0526632	0.190627	0.719816	1.27849	KS17gene_6276a
Tb927.2.4750	0.196892	4.75755	10.2094	0.00571938	0.0455401	1.34161	2.24265	hypothetical protein conserved
Tb927.10.6000	0.196852	4.81355	3.01136	0.102183	0.286132	0.543434	0.990623	hypothetical protein conserved
KS17gene_996a	0.196459	4.45144	15.2826	0.00128058	0.0164276	1.78442	2.89259	KS17gene_996a
Tb927.6.5090	0.196448	5.7685	4.7803	0.0442263	0.171406	0.765975	1.35432	hypothetical protein conserved
KS17gene_5734a	0.196432	1.79979	4.02526	0.0622926	0.210925	0.675873	1.20556	KS17gene_5734a
KS17gene_5000a	0.19636	4.91603	4.53746	0.0492726	0.183121	0.737261	1.30739	KS17gene_5000a
MSTRG.740	0.196357	-0.35268	0.650914	0.431789	0.651239	0.18626	0.364728	MSTRG.740
Tb927.2.4920	0.196316	4.09292	6.80234	0.0191904	0.100645	0.997207	1.71692	hypothetical protein conserved
Tb927.11.18500	0.196298	-0.532536	0.751105	0.399124	0.6235	0.205163	0.398892	Variant Surface Glycoprotein putative
Tb927.6.5210	0.196262	0.561435	1.41253	0.252232	0.484172	0.315	0.5982	variant surface glycoprotein frameshift
MSTRG.675	0.196192	-0.367619	0.893173	0.358879	0.586962	0.23139	0.445053	MSTRG.675
KS17gene_2107a	0.196067	3.9189	5.82698	0.0283273	0.129856	0.886539	1.54779	KS17gene_2107a
Tb927.8.670	0.195955	5.0815	10.7194	0.00485019	0.0409626	1.38761	2.31424	hypothetical protein conserved
Tb927_08_v4.snoRNA.0039	0.195862	2.83581	4.01666	0.0625436	0.211465	0.674761	1.20382	C/D snoRNA
MSTRG.301	0.195842	-0.529526	1.15381	0.328788	0.55776	0.253553	0.483084	MSTRG.301
KS17gene_5971a	0.195816	3.04152	5.79929	0.028652	0.130711	0.883688	1.54285	KS17gene_5971a
Tb927.1.500	0.19579	4.62695	3.8203	0.0686057	0.223742	0.650252	1.16364	retrotransposon hot spot protein (RHS pseudogene) putative
Tb927.11.15660	0.195774	4.93771	8.05594	0.0119956	0.0743353	1.1288	1.92098	hypothetical protein conserved
Tb927.10.12650	0.195526	1.07839	1.01581	0.328734	0.55776	0.253553	0.483155	hypothetical protein conserved
Tb927.7.6200	0.195487	4.7343	12.5188	0.00278775	0.0278177	1.55568	2.55475	chaperone protein DnaJ putative
Tb927_10_v4.snoRNA.0037:snoRNA	0.195426	0.201596	1.37157	0.258939	0.490154	0.309667	0.586803	term
Tb09.v4.0125	0.195396	3.463	4.23941	0.0564118	0.198948	0.70126	1.24863	variant surface glycoprotein (VSG pseudogene) putative
KS17gene_3248a	0.19524	6.12901	17.6513	0.000696873	0.0108149	1.96598	3.15685	KS17gene_3248a
Tb927_08_v4.snoRNA.0016	0.195218	4.229	11.7805	0.00348156	0.0326686	1.48587	2.45823	C/D snoRNA
Tb927.4.4990	0.195145	4.76749	10.2255	0.00568939	0.0454113	1.34284	2.24493	ubiquinol-cytochrome c reductase putative
KS17gene_5415a	0.194762	0.726521	1.88481	0.189001	0.413381	0.38365	0.723535	KS17gene_5415a
MSTRG.291	0.19442	3.42543	6.66884	0.0202145	0.103942	0.983208	1.69434	MSTRG.291
MSTRG.787	0.194361	-0.778306	0.695175	0.416863	0.638426	0.194889	0.380006	MSTRG.787
Tb927.6.2070	0.194344	4.02284	7.09987	0.0171152	0.0931686	1.03073	1.76662	hypothetical protein conserved
MSTRG.158	0.194264	-0.790513	0.628695	0.439604	0.658062	0.181733	0.356938	MSTRG.158
Tb927.9.1600	0.194156	6.34273	5.51228	0.0322829	0.140892	0.851115	1.49103	hypothetical protein conserved
Tb927.6.2390	0.1941	5.51799	11.284	0.0040583	0.0363084	1.43999	2.39166	conserved hypothetical protein putative
Tb927.9.15600	0.194013	3.82326	4.13772	0.0591192	0.204611	0.68907	1.22827	BARP protein
TRY.500	0.194	4.74545	8.75123	0.0093645	0.0632784	1.19874	2.02852	TRY.500
Tb11.v5.0834	0.193995	2.43623	3.4418	0.0823617	0.251244	0.599904	1.08427	hypothetical protein conserved
MSTRG.296	0.193936	0.178817	1.36287	0.260395	0.491664	0.308332	0.584368	MSTRG.296
MSTRG.860	0.193868	-0.778364	0.896215	0.375591	0.603402	0.219393	0.425285	MSTRG.860
Tb11.v5.0266	0.193817	4.95835	13.1139	0.00234148	0.024994	1.60216	2.63051	hypothetical protein conserved
Tb11.v5.0732	0.193804	8.90409	8.90185	0.00888534	0.0612058	1.21321	2.05133	hexokinase putative
Tb927.3.2110	0.193779	4.67009	10.8848	0.00460138	0.0395914	1.4024	2.33711	Mitochondrial import inner membrane translocase subunit TIM50
Tb927.10.8070	0.193692	5.82826	23.3308	0.000192208	0.00435212	2.3613	3.71623	ATPase putative
Tb927.6.240	0.193674	2.9757	5.54913	0.0317882	0.139773	0.854576	1.49773	hypothetical protein conserved
KS17gene_5903a	0.193616	4.36678	6.38148	0.0226389	0.111948	0.950982	1.64515	KS17gene_5903a
Tb927.1.4600	0.193536	3.43237	1.99558	0.177194	0.399138	0.398877	0.75155	cyclin-like F-box protein 1D
KS17gene_8534a	0.193369	2.14418	4.10698	0.0599675	0.206245	0.685617	1.22208	KS17gene_8534a
TRY.35	0.193348	3.27301	8.36166	0.0107467	0.0692873	1.15935	1.96873	TRY.35
Tb11.v5.0153	0.19329	5.63176	15.4121	0.00123709	0.0161722	1.79123	2.9076	BarP protein putative
Tb927.9.2700	0.193278	4.94238	7.02559	0.0176081	0.0947283	1.02352	1.75429	hypothetical protein conserved
MSTRG.384	0.193116	3.3232	2.5625	0.129269	0.330594	0.480705	0.888505	MSTRG.384
KS17gene_5957a	0.193086	0.639797	1.56869	0.228658	0.457477	0.339631	0.640814	KS17gene_5957a
Tb11.0240	0.192883	-1.24087	0.642752	0.448368	0.664386	0.177579	0.348365	variant surface glycoprotein (VSG pseudogene) putative
Tb927.11.1170	0.192769	5.49928	10.5848	0.00506403	0.0420433	1.3763	2.2955	hypothetical protein conserved
Tb927.11.5330	0.192428	5.12774	9.90657	0.00631884	0.0486753	1.31269	2.19936	hypothetical protein conserved
Tb927.11.390	0.19234	5.7739	15.3065	0.00127244	0.0164164	1.78472	2.89536	SPRY domain containing protein putative
Tb927.10.11860	0.192293	6.11068	14.6902	0.00150294	0.0183152	1.73719	2.82306	Cornifin (SPRR) family putative
Tb927.9.12440	0.192259	3.42663	7.64751	0.0139316	0.081461	1.08905	1.856	hypothetical protein conserved
KS17gene_6942a	0.192213	4.32862	9.13944	0.00818522	0.0576989	1.23883	2.08697	KS17gene_6942a
Tb427VSG-6917	0.192143	-1.37333	0.455634	0.50945	0.71329	0.146734	0.292898	Tb427VSG-6917
Tb11.v5.0733	0.192076	1.36478	0.933493	0.348545	0.577397	0.238526	0.457741	dynein heavy chain cytosolic putative
Tb927.7.7190	0.191917	6.6057	9.69744	0.00677455	0.0509419	1.29293	2.16912	hypothetical protein conserved
Tb927.10.3890	0.191904	5.9882	22.785	0.000215597	0.00471739	2.3263	3.66636	phosphatidylinositol-4-phosphate 5-kinase putative
Tb927_09_v4.snoRNA.0040	0.191889	2.28245	1.94032	0.182965	0.406122	0.391344	0.737632	C/D snoRNA
Tb11.v5.1025	0.191727	1.66062	2.37944	0.142773	0.351143	0.454516	0.845355	variant surface glycoprotein (VSG) putative
KS17gene_2255a	0.191712	3.55413	5.38663	0.0340378	0.145596	0.83685	1.46804	KS17gene_2255a
Tb11.v5.0309	0.191655	7.98153	4.65709	0.0467073	0.177111	0.751754	1.33061	THT1 - hexose transporter putative
KS17gene_5079a	0.191516	3.16433	2.81004	0.113389	0.306801	0.513144	0.945429	KS17gene_5079a
Tb927.8.7910	0.191507	4.41208	9.61209	0.00697119	0.0519776	1.28418	2.15669	receptor-type adenylate cyclase GRESAG 4 frameshift
Tb927.10.4400	0.191502	2.6187	4.3904	0.0526542	0.190627	0.719816	1.27857	hypothetical protein conserved
Tb427VSG-7308	0.191498	2.60166	4.41237	0.0521323	0.189677	0.721985	1.28289	Tb427VSG-7308
TRY.396	0.191363	3.87136	3.25862	0.0901803	0.265454	0.576011	1.04489	TRY.396
TRY.249	0.191305	1.40361	2.70935	0.119547	0.317235	0.49862	0.922462	TRY.249
Tb927.10.12080	0.191267	5.01246	17.47	0.000728867	0.0111386	1.95317	3.13735	hypothetical protein conserved
TRY.858	0.191257	4.24104	4.31588	0.054471	0.194543	0.710983	1.26383	TRY.858
Tb927.7.4360	0.191186	5.55247	10.1069	0.00591465	0.046728	1.33042	2.22807	hypothetical protein conserved
KS17gene_2175a	0.191183	3.60227	8.3683	0.0107213	0.0691822	1.16001	1.96975	KS17gene_2175a
Tb927.4.3860	0.191037	5.78319	14.611	0.00153587	0.0186047	1.73038	2.81365	receptor-type adenylate cyclase GRESAG 4 putative
MSTRG.467	0.191015	0.457256	1.68135	0.213403	0.442249	0.354333	0.6708	MSTRG.467
KS17gene_3456a	0.190892	4.34895	6.18594	0.0244799	0.118051	0.927931	1.61119	KS17gene_3456a
Tb927.11.8775	0.190889	2.88784	5.18425	0.0371018	0.153746	0.813196	1.43061	hypothetical protein
Tb927_09_v4.snoRNA.0077	0.190793	1.54192	1.70623	0.210212	0.438943	0.357592	0.677343	C/D snoRNA
MSTRG.858	0.190717	0.316404	0.859817	0.367768	0.595874	0.224846	0.434426	MSTRG.858
TRY.367	0.190684	-0.798448	0.736938	0.403506	0.627407	0.202451	0.39415	TRY.367
Tb927.10.12840	0.190521	6.74983	15.6796	0.00115246	0.0152911	1.81556	2.93838	mitochondrial carrier protein
Tb927.11.4440	0.190501	2.0788	1.67136	0.214702	0.443262	0.35334	0.668164	hypothetical protein
MSTRG.234	0.190501	0.424329	1.22715	0.284577	0.51618	0.287199	0.5458	MSTRG.234
Tb927.3.4830	0.190443	5.71635	14.2336	0.00170436	0.0198497	1.70225	2.76844	hypothetical protein
TRY.364	0.190321	3.38498	4.62747	0.0473277	0.178368	0.748684	1.32488	TRY.364
KS17gene_4343a	0.190208	4.79719	12.8603	0.00252092	0.0260857	1.5836	2.59844	KS17gene_4343a
Tb927.9.10060	0.190106	4.16238	10.225	0.00569041	0.0454113	1.34284	2.24486	hypothetical protein conserved
Tb927_10_v4.snoRNA.0002:snoRNA	0.190094	1.32629	1.67756	0.213894	0.442363	0.354221	0.669802	term
Tb927.10.8450	0.190074	6.44326	4.54591	0.049086	0.182728	0.738194	1.30904	glucose transporter 1E
KS17gene_3552a	0.1898	5.1016	9.74775	0.00666158	0.050386	1.29769	2.17642	KS17gene_3552a
MSTRG.63	0.189702	-0.60551	0.936183	0.351216	0.580151	0.236459	0.454426	MSTRG.63
Tb927.10.8440	0.189424	7.67464	3.99738	0.0631101	0.212638	0.672359	1.1999	glucose transporter 1B
Tb927.10.8470	0.189293	7.98485	4.06096	0.0612643	0.208878	0.680107	1.21279	glucose transporter putative
TRY.97	0.189095	3.55103	4.38449	0.0527957	0.190832	0.71935	1.2774	TRY.97
MSTRG.567	0.189061	1.83508	3.12908	0.0962451	0.276039	0.55903	1.01662	MSTRG.567
KS17gene_7514a	0.189034	4.15469	7.48035	0.0148253	0.0850315	1.07042	1.829	KS17gene_7514a
Tb927.11.3620	0.188984	4.95624	5.38181	0.0341073	0.145718	0.836487	1.46715	nucleobase/nucleoside transporter 8.2
Tb927_08_v4.snoRNA.0025	0.188945	3.95552	12.1887	0.00307642	0.0298116	1.52562	2.51195	C/D snoRNA
Tb927.3.5800	0.188884	4.51127	8.42251	0.0105162	0.0683886	1.16502	1.97814	expression site-associated gene 1 (ESAG1) degenerate
KS17gene_6552a	0.188809	1.55687	2.38396	0.142419	0.350603	0.455184	0.846431	KS17gene_6552a
Tb927.7.2640	0.188695	7.16075	14.414	0.00162135	0.0193106	1.7142	2.79012	cytoskeleton associated protein putative
MSTRG.379	0.188677	4.01774	3.38431	0.0847255	0.256252	0.591332	1.07199	MSTRG.379
MSTRG.116	0.188552	5.10061	5.46871	0.0328794	0.142357	0.846621	1.48308	MSTRG.116
Tb5.NT.46	0.188287	-0.645118	0.585854	0.455333	0.669674	0.174137	0.341671	Noncoding RNA putative
Tb927.11.2490	0.188222	6.24288	4.15839	0.0585569	0.203608	0.691205	1.23242	Unc104-like kinesin putative
KS17gene_103a	0.188188	2.55085	4.48332	0.0504871	0.185739	0.731098	1.29682	KS17gene_103a
Tb927.1.4520	0.18818	6.03723	15.6824	0.00115159	0.0152911	1.81556	2.9387	Zinc finger C3HC4 type (RING finger) putative
Tb927.11.12170	0.188031	4.96972	8.42134	0.0105206	0.0683886	1.16502	1.97796	hypothetical protein conserved
Tb427VSG-7389	0.187951	2.92688	6.80308	0.019185	0.100645	0.997207	1.71704	Tb427VSG-7389
KS17gene_23a	0.187918	-1.31424	0.525214	0.479244	0.688716	0.16196	0.319443	KS17gene_23a
KS17gene_2479a	0.187908	2.43166	4.02148	0.0624029	0.211102	0.675507	1.2048	KS17gene_2479a
Tb927.8.7650	0.187891	5.93212	14.2505	0.00169641	0.0198059	1.70321	2.77047	amino acid transporter putative
Tb927.8.7810	0.187778	4.11161	11.9486	0.00330777	0.0313697	1.50349	2.48046	hypothetical protein conserved
Tb927.4.4010	0.187764	2.23181	2.74058	0.117594	0.31399	0.503084	0.929614	amino acid transporter putative
Tb927_10_v4.snoRNA.0055:snoRNA	0.187728	0.139589	1.14995	0.299699	0.529413	0.276205	0.523314	term
KS17gene_4415a	0.187673	3.06383	2.89222	0.108645	0.298765	0.52467	0.963991	KS17gene_4415a
KS17gene_4604a	0.187633	6.36571	11.3853	0.00393229	0.0354455	1.45044	2.40535	KS17gene_4604a
KS17gene_1596a	0.187547	6.31949	24.6962	0.000145258	0.00355557	2.44909	3.83786	KS17gene_1596a
MSTRG.898	0.187507	3.20453	6.312	0.0232742	0.11407	0.942827	1.63312	MSTRG.898
Tb927.5.3890	0.187457	3.59347	7.27794	0.0159965	0.0894809	1.04827	1.79597	hypothetical protein conserved
Tb927.7.6600	0.187429	6.69338	8.72224	0.00946007	0.0636816	1.19599	2.02411	hypothetical protein conserved
Tb927_09_v4.snoRNA.0066	0.187294	3.03034	4.07306	0.0609201	0.208657	0.680567	1.21524	C/D snoRNA
Tb927_09_v4.snoRNA.0050	0.187156	2.88679	3.83062	0.0682704	0.223069	0.651561	1.16577	C/D snoRNA
Tb927.1.1790	0.187153	6.01052	23.0765	0.00020273	0.00452541	2.34434	3.69308	hypothetical PIN domain-containing protein conserved
Tb927.11.6940	0.187142	5.05388	18.132	0.000619453	0.0100392	1.9983	3.20799	hypothetical protein conserved
KS17gene_4610a	0.186965	4.40158	3.35683	0.0858839	0.258327	0.587831	1.06609	KS17gene_4610a
KS17gene_3556a	0.186947	4.43557	11.6877	0.00358179	0.033301	1.47754	2.4459	KS17gene_3556a
Tb927_10_v4.snoRNA.0063:snoRNA	0.186796	1.364	2.68413	0.121152	0.319522	0.495499	0.916671	term
Tb927.2.950	0.186777	5.86083	13.4589	0.0021202	0.0231899	1.6347	2.67362	paraflagellar rod component putative
Tb927.7.440	0.186732	3.5006	6.68414	0.0200939	0.103534	0.984916	1.69694	hypothetical protein conserved
Tb11.v5.0705	0.186713	3.61719	2.02894	0.173821	0.394375	0.404091	0.759898	hypothetical protein conserved
Tb11.v5.0821	0.186668	3.75286	4.13238	0.0592656	0.204868	0.688526	1.2272	receptor-type adenylate cyclase GRESAG 4 putative
Tb927.6.920	0.186598	4.7496	7.18848	0.0165477	0.0914015	1.03905	1.78126	helicase putative
Tb927.4.4020	0.186522	6.79605	24.5631	0.000149212	0.00361623	2.44174	3.8262	amino acid transporter putative
KS17gene_1645a	0.186521	2.99061	6.51325	0.0214879	0.10837	0.965092	1.66781	KS17gene_1645a
Tb927_09_v4.snoRNA.0055	0.18644	3.26396	7.15391	0.0167665	0.0919051	1.03666	1.77556	H/ACA-like snoRNA
Tb927.7.5900	0.186424	5.45167	15.94	0.0010763	0.0146925	1.8329	2.96807	Autophagy-related protein 8.1
KS17gene_4914a	0.186421	4.69594	14.9298	0.00140815	0.0175365	1.75606	2.85135	KS17gene_4914a
Tb927.8.6730	0.186305	7.20222	9.87289	0.00638982	0.0489866	1.30992	2.19451	Enriched in surface-labeled proteome protein 24
MSTRG.309	0.186282	2.75575	3.00201	0.102673	0.287157	0.541881	0.988543	MSTRG.309
MSTRG.345	0.18628	-1.76635	0.502787	0.553779	0.745417	0.127601	0.256664	MSTRG.345
Tb927.8.7770	0.186181	5.39898	7.32653	0.015706	0.0883433	1.05383	1.80393	aldehyde dehydrogenase family putative
Tb927.9.13620	0.186127	5.81038	6.66353	0.0202564	0.104083	0.982621	1.69344	hypothetical protein conserved
Tb927_10_v4.snoRNA.0008:snoRNA	0.186066	1.58008	1.92611	0.184488	0.407892	0.389455	0.734033	term
Tb927.7.400	0.186026	3.67732	7.66994	0.0138165	0.0810635	1.09117	1.8596	hypothetical protein conserved
Tb927.8.7280	0.185698	4.74918	8.40891	0.0105672	0.0685037	1.16429	1.97604	emp24/gp25L/p24 family/GOLD putative
Tb927.10.8990	0.185673	4.13935	6.92755	0.0182838	0.0971463	1.01257	1.73793	hypothetical protein conserved
Tb427VSG-6607	0.185476	-1.0358	0.592315	0.459512	0.673589	0.171605	0.337703	Tb427VSG-6607
Tb927.10.11630	0.185115	4.609	3.86285	0.0672355	0.220908	0.655789	1.1724	PSP1 C-terminal conserved region putative
Tb927_08_v4.snoRNA.0010	0.185065	3.31145	4.70899	0.045643	0.174614	0.757921	1.34063	C/D snoRNA
Tb09.v4.0149	0.185	3.42583	6.48279	0.0217479	0.109139	0.96202	1.66258	hypothetical protein
KS17gene_7700a	0.184862	5.39734	16.3742	0.000961626	0.0136386	1.86523	3.01699	KS17gene_7700a
Tb09.v4.0058	0.184642	3.20034	5.54311	0.0318684	0.139813	0.854452	1.49664	hypothetical protein
KS17gene_5632a	0.184615	2.4973	3.5563	0.0778821	0.242583	0.61514	1.10856	KS17gene_5632a
MSTRG.405	0.184581	3.58889	6.36045	0.0228291	0.112653	0.948255	1.64151	MSTRG.405
KS17gene_846a	0.184495	4.61637	2.34214	0.145733	0.355671	0.448951	0.836443	KS17gene_846a
Tb927.8.7120	0.184365	6.14848	14.5329	0.00156915	0.018863	1.72439	2.80434	squalene synthase putative
MSTRG.375	0.184348	2.046	3.1494	0.0952623	0.274886	0.560847	1.02108	MSTRG.375
Tb427.BES129.11	0.184058	8.94356	6.52121	0.0214206	0.108146	0.965988	1.66917	Tb427.BES129.11
Tb927.10.15780	0.184016	5.07654	19.8376	0.000413627	0.00748058	2.12606	3.38339	hypothetical protein conserved
KS17gene_49a	0.18401	1.58757	2.42273	0.13943	0.346103	0.460794	0.855643	KS17gene_49a
MSTRG.997	0.183778	3.32035	2.52537	0.131878	0.334633	0.475431	0.879827	MSTRG.997
MSTRG.566	0.183689	3.4727	4.18534	0.057833	0.201495	0.695736	1.23782	MSTRG.566
Tb927.11.15720	0.183671	3.2847	5.26556	0.035834	0.150363	0.822859	1.44571	hypothetical protein
MSTRG.156	0.183645	-0.580965	0.716608	0.409924	0.633259	0.198418	0.387296	MSTRG.156
Tb927.1.3320	0.18362	3.98853	8.19484	0.0114087	0.0722711	1.14104	1.94276	leucine-rich repeat protein (LRRP) putative
Tb927.10.3850	0.183603	4.34584	9.34391	0.00763266	0.0552298	1.25783	2.11732	hypothetical protein conserved
Tb927.11.7160	0.18358	4.4106	9.1544	0.00814327	0.0574888	1.24042	2.0892	cdc2-related kinase 8 putative
KS17gene_3233a	0.183272	0.569318	2.05497	0.171244	0.39116	0.407646	0.766386	KS17gene_3233a
TRY.861	0.183221	5.79847	11.9941	0.00326247	0.031081	1.50751	2.48645	TRY.861
KS17gene_1463a	0.183187	5.52163	12.6071	0.00271577	0.0274411	1.5616	2.56611	KS17gene_1463a
Tb927.7.4690	0.183062	5.27242	16.0443	0.00104739	0.0144649	1.83969	2.97989	hypothetical protein
Tb927.8.1650	0.182845	4.53166	8.9165	0.00884024	0.0609543	1.215	2.05354	Protein Associated with Differentiation putative
Tb927.10.7250	0.182844	5.47314	9.62932	0.00693098	0.0518689	1.28509	2.15921	hypothetical protein conserved
KS17gene_4595a	0.182832	5.02556	2.39644	0.141448	0.349364	0.456722	0.849402	KS17gene_4595a
Tb927.7.1210	0.182742	5.9059	7.03442	0.0175487	0.0945857	1.02417	1.75576	regulator of chromosome condensation putative
KS17gene_1586a	0.182661	1.69771	4.33251	0.0540593	0.193485	0.713353	1.26713	KS17gene_1586a
Tb927.9.9610	0.182495	3.58981	9.03389	0.00848819	0.059188	1.22777	2.07118	hypothetical protein conserved
Tb927.9.11820	0.182447	4.62018	11.923	0.00333359	0.0315303	1.50127	2.47709	CRAL/TRIO domain containing protein putative
Tb927.9.2240	0.182379	5.84971	10.0359	0.00605455	0.0473821	1.32439	2.21792	Pseudokinase putative
TRY.808	0.182301	-0.0869354	0.774711	0.391983	0.616892	0.209791	0.406733	TRY.808
Tb927.10.250	0.182238	5.12096	4.98091	0.0405068	0.162727	0.788541	1.39247	hypothetical protein conserved
TRY.154	0.182163	-2.3199	0.224041	0.657543	0.817591	0.0874637	0.182076	TRY.154
Tb927.8.3820	0.182125	7.50282	15.9634	0.00106972	0.0146449	1.83431	2.97073	Stress granule protein
KS17gene_8506a	0.182069	4.56624	7.28424	0.0159585	0.0893739	1.04879	1.79701	KS17gene_8506a
MSTRG.872	0.181958	1.97008	3.2993	0.0883703	0.262522	0.580834	1.05369	MSTRG.872
Tb927.8.6170	0.181957	5.89459	10.9776	0.00446809	0.0387026	1.41226	2.34988	transketolase putative
Tb927_06_v4.snoRNA.0028	0.181956	1.86154	2.15909	0.1614	0.377994	0.422515	0.792096	C/D snoRNA
TRY.844	0.181956	5.51943	15.0164	0.00137554	0.0172972	1.76203	2.86153	TRY.844
MSTRG.937	0.181822	1.37127	3.00308	0.102617	0.287121	0.541936	0.988782	MSTRG.937
TRY.693	0.181821	3.68877	9.50057	0.007238	0.0531598	1.27442	2.14038	TRY.693
Tb927.2.5540	0.18182	5.15957	2.85013	0.111044	0.302996	0.518563	0.954506	hypothetical protein conserved
Tb927.10.15700	0.181673	7.87316	3.55063	0.0780971	0.242836	0.614686	1.10736	hypothetical protein conserved
Tb927.7.5200	0.181481	5.46377	13.0702	0.00237139	0.0251561	1.59936	2.625	hypothetical protein conserved
Tb927.5.3640	0.181458	3.73744	6.88678	0.0185736	0.0979891	1.00882	1.7311	Mitochondrial SSU ribosomal protein putative
KS17gene_4445a	0.181432	3.04222	4.87017	0.0425129	0.167608	0.775706	1.37148	KS17gene_4445a
MSTRG.181	0.181353	1.65142	2.87227	0.109774	0.300745	0.521801	0.9595	MSTRG.181
MSTRG.548	0.181254	2.26258	2.57446	0.128442	0.329532	0.482102	0.891293	MSTRG.548
Tb5.NT.35	0.181176	3.19418	7.20931	0.0164174	0.0909397	1.04125	1.78469	Noncoding RNA putative
Tb927.5.1950	0.181175	6.19028	21.0373	0.000315161	0.00620574	2.20721	3.50147	hypothetical protein conserved
Tb11.1530	0.181153	-0.48296	0.938216	0.366426	0.594464	0.225875	0.436014	expression site-associated gene 1 (ESAG1) degenerate
Tb927.8.2610	0.180849	5.19488	5.55869	0.0316613	0.139552	0.855265	1.49947	5-methyltetrahydropteroyltriglutamate-homocysteine S-methyltransferase putative
Tb927.11.19270	0.180715	3.9699	3.2217	0.0918613	0.268649	0.570814	1.03687	variant surface glycoprotein (VSG pseudogene) putative
Tb927.11.1580	0.18071	4.91614	5.13005	0.0379758	0.155777	0.807498	1.42049	hypothetical protein conserved
Tb05.30F7.410	0.180578	1.48481	1.2827	0.274328	0.506521	0.295403	0.561729	hypothetical protein
Tb927.8.2420	0.180475	5.09489	11.707	0.00356067	0.0332134	1.47869	2.44847	hypothetical protein conserved
Tb11.NT.192	0.180475	3.21486	4.03811	0.0619203	0.21054	0.676665	1.20817	Noncoding RNA putative
KS17gene_4241a	0.180472	2.68538	6.19346	0.0244061	0.117755	0.92902	1.6125	KS17gene_4241a
MSTRG.456	0.180213	4.15661	12.5238	0.00278356	0.0278177	1.55568	2.5554	MSTRG.456
TRY.57	0.180128	4.80589	2.74824	0.117122	0.313436	0.503851	0.931362	TRY.57
Tb927_09_v4.snoRNA.0071	0.18012	2.06968	3.54799	0.0781972	0.243084	0.614243	1.10681	C/D snoRNA
TRY.143	0.180115	4.00876	5.15957	0.037497	0.154706	0.810492	1.426	TRY.143
Tb927.11.810	0.180109	3.50213	3.70916	0.0723428	0.23137	0.635693	1.1406	hypothetical protein conserved
KS17gene_906a	0.180109	2.28551	2.89592	0.108437	0.298463	0.525109	0.964824	KS17gene_906a
Tb927.5.2440	0.180024	5.25505	8.95974	0.00870867	0.0603107	1.21961	2.06005	Centrosomal protein of 164 kDa putative
Tb927.9.1750	0.180003	7.09765	2.3903	0.141925	0.350004	0.455927	0.847941	Fibronectin type III domain containing protein putative
Tb11.v5.0209	0.179973	3.14541	1.94435	0.182537	0.405488	0.392021	0.738649	Adenylate and Guanylate cyclase catalytic domain containing protein putative
Tb927.1.4800	0.179913	4.72823	5.56022	0.031641	0.139505	0.855409	1.49975	hypothetical protein conserved
Tb927.9.7690	0.179881	6.10125	4.20502	0.0573107	0.200701	0.697451	1.24176	SUMO-interacting motif-containing protein
KS17gene_2495a	0.179687	3.53174	5.31434	0.0350974	0.148341	0.828738	1.45472	KS17gene_2495a
MSTRG.58	0.17962	-0.546298	0.64668	0.433261	0.652523	0.185404	0.36325	MSTRG.58
Tb927.4.3340	0.179527	4.28093	11.7009	0.0035674	0.0332325	1.47844	2.44765	hypothetical protein conserved
KS17gene_7659a	0.179473	3.95471	6.05653	0.0257931	0.122062	0.913421	1.5885	KS17gene_7659a
Tb927.11.1480	0.179456	6.67709	9.50923	0.00721686	0.0531366	1.27461	2.14165	receptor-type adenylate cyclase GRESAG 4 putative
Tb927.9.12490	0.179455	5.82501	4.89787	0.0420006	0.166373	0.778916	1.37674	hypothetical protein conserved
Tb927_09_v4.snoRNA.0033	0.179434	2.9735	5.21717	0.0365824	0.152288	0.817334	1.43673	C/D snoRNA
Tb927.7.310	0.179344	2.91422	2.86612	0.110125	0.3013	0.521001	0.958114	Prostaglandin E synthase putative
Tb927.11.15730	0.17934	4.43055	7.83162	0.0130179	0.0783653	1.10588	1.88546	cyclic nucleotide-binding domain containing protein putative
MSTRG.570	0.179276	5.48611	9.10586	0.00828023	0.0581377	1.23554	2.08196	MSTRG.570
KS17gene_7651a	0.17922	-0.213669	0.842453	0.372525	0.600242	0.221674	0.428845	KS17gene_7651a
KS17gene_6208a	0.179219	6.41348	9.28451	0.00778867	0.0559035	1.25256	2.10854	KS17gene_6208a
Tb927.10.340	0.179199	4.77256	7.33461	0.0156583	0.0882026	1.05452	1.80526	mitochondrial structure specific endonuclease I (SSE-1) putative
Tb927.10.6240	0.179188	5.79523	24.4751	0.000151894	0.0036488	2.43785	3.81846	ras-like small GTPase putative
Tb927_08_v4.snoRNA.0026	0.179167	4.0942	5.3695	0.0342855	0.146259	0.834877	1.46489	C/D snoRNA
KS17gene_8589a	0.179122	5.78884	13.0027	0.00241833	0.025413	1.59494	2.61649	KS17gene_8589a
TRY.695	0.179094	2.961	4.76622	0.044502	0.171917	0.764682	1.35162	TRY.695
Tb927_09_v4.snoRNA.0054	0.179062	0.893982	1.73967	0.206018	0.434312	0.362198	0.686095	H/ACA-like snoRNA
KS17gene_3346a	0.17899	-0.280399	0.341482	0.567244	0.754536	0.12232	0.24623	KS17gene_3346a
Tb927.10.11550	0.178976	5.57767	14.0331	0.00180237	0.0207192	1.68363	2.74416	hypothetical protein conserved
Tb927.11.3460	0.178965	5.62129	16.2534	0.000992064	0.0139864	1.85429	3.00346	hypothetical protein conserved
Tb927.6.510	0.178946	5.40811	4.52379	0.0495759	0.183822	0.735602	1.30473	GPEET procyclin
MSTRG.72	0.178861	4.77026	8.27998	0.0110652	0.0707944	1.15	1.95604	MSTRG.72
KS17gene_8054a	0.178808	5.8095	13.7067	0.00197582	0.0221045	1.65552	2.70425	KS17gene_8054a
KS17gene_81a	0.178736	4.92638	12.4261	0.00286556	0.0284196	1.54638	2.54279	KS17gene_81a
Tb927.8.4240	0.178632	6.00489	3.91865	0.065487	0.217529	0.662483	1.18385	hypothetical protein conserved
Tb927.8.5930	0.178601	4.26615	2.92194	0.106988	0.296084	0.528585	0.970664	hypothetical protein
Tb927.6.5490	0.17859	-1.0992	0.588887	0.470361	0.682133	0.166131	0.327568	expression site-associated gene 3 (ESAG3) degenerate
KS17gene_5506a	0.178325	4.40245	3.55168	0.0780573	0.242809	0.614735	1.10759	KS17gene_5506a
KS17gene_5352a	0.178308	6.02816	10.5468	0.00512644	0.0425366	1.37124	2.29018	KS17gene_5352a
Tb927.10.5420	0.177957	5.64028	7.29235	0.0159097	0.0891417	1.04992	1.79834	hypothetical protein conserved
KS17gene_5460a	0.177892	3.51916	6.11774	0.0251621	0.119996	0.920835	1.59925	KS17gene_5460a
Tb927.7.5680	0.177862	4.58622	10.2303	0.00568044	0.0454113	1.34284	2.24562	deoxyribose-phosphate aldolase putative
MSTRG.203	0.177694	5.32545	4.33302	0.0540467	0.193485	0.713353	1.26723	MSTRG.203
TRY.213	0.177486	4.64434	5.75671	0.0291597	0.132009	0.879396	1.53522	TRY.213
TRY.230	0.177219	1.32061	2.76737	0.115951	0.311476	0.506575	0.935726	TRY.230
KS17gene_4669a	0.17715	4.08162	4.64039	0.0470558	0.177862	0.749916	1.32739	KS17gene_4669a
Tb927.8.5940	0.177148	5.10784	5.22445	0.0364687	0.151965	0.818256	1.43808	hypothetical protein conserved
KS17gene_6908a	0.177086	0.92644	2.05567	0.171175	0.391143	0.407664	0.76656	KS17gene_6908a
Tb927.4.1390	0.177029	6.06335	9.9186	0.00629369	0.0485342	1.31395	2.20109	hypothetical protein conserved
Tb927.8.8140	0.176974	6.42029	12.8489	0.00252937	0.0261541	1.58246	2.59699	small GTP-binding rab protein putative
Tb927.5.4550	0.176968	4.40687	4.07928	0.0607442	0.208266	0.681381	1.2165	receptor-type adenylate cyclase GRESAG 4 putative
Tb927.9.2210	0.176951	5.42847	16.6587	0.000893983	0.0129774	1.88681	3.04867	hypothetical protein
KS17gene_6095a	0.176888	3.41994	6.43975	0.0221214	0.110273	0.957531	1.65519	KS17gene_6095a
Tb927_09_v4.snoRNA.0022	0.17687	1.63394	2.13278	0.16382	0.381145	0.41891	0.785634	C/D snoRNA
Tb927.7.6130	0.176805	1.22981	1.65636	0.216671	0.44497	0.351669	0.664199	Protein of unknown function (DUF3522) putative
KS17gene_8595a	0.176655	1.25491	2.66074	0.122664	0.321777	0.492445	0.911284	KS17gene_8595a
MSTRG.899	0.176608	2.54626	4.25076	0.0561187	0.198584	0.702057	1.25089	MSTRG.899
MSTRG.515	0.176448	-0.271275	0.843608	0.372205	0.600033	0.221825	0.429217	MSTRG.515
Tb11.v5.0533	0.176402	5.24203	8.70046	0.00953259	0.0640787	1.19329	2.02079	retrotransposon hot spot (RHS) protein putative
Tb927.11.140	0.175965	3.95065	3.31698	0.0875974	0.261045	0.583284	1.05751	expression site-associated gene 4 (ESAG4) protein putative
Tb11.v5.0901	0.175935	2.32768	4.19846	0.0574842	0.201011	0.696781	1.24045	tubulin-tyrsoine ligase-like protein putative
Tb927.3.1450	0.175933	4.33685	7.83662	0.012994	0.0783338	1.10605	1.88626	CorA-like Mg2+ transporter protein putative
Tb11.1800	0.175856	3.51122	2.65381	0.123116	0.322426	0.491569	0.909687	retrotransposon hot spot protein (RHS pseudogene) putative
KS17gene_6855a	0.17582	4.70987	6.77832	0.0193702	0.101362	0.994124	1.71287	KS17gene_6855a
KS17gene_8046a	0.175717	3.45521	4.74844	0.0448528	0.172705	0.762695	1.34821	KS17gene_8046a
Tb11.v5.0330	0.175693	8.40596	3.5194	0.0792936	0.24549	0.609965	1.10076	THT1 - hexose transporter putative
Tb927.6.3140	0.175614	5.54579	20.5411	0.000352262	0.00672026	2.17261	3.45313	Ubiquitin-like protein 11
Tb927.7.7550	0.175574	2.48345	1.86852	0.190821	0.415823	0.381092	0.719374	Protein of unknown function (DUF1181) putative
MSTRG.854	0.175385	0.619013	1.39345	0.255328	0.487288	0.312214	0.592902	MSTRG.854
Tb10.v4.0096	0.175122	0.732405	1.57517	0.227743	0.456482	0.340576	0.642556	variant surface glycoprotein (VSG) putative
KS17gene_6911a	0.175103	3.44342	6.04638	0.0258995	0.122339	0.912436	1.58671	KS17gene_6911a
Tb927.8.3160	0.17506	5.31785	16.4701	0.00093819	0.0134676	1.87071	3.02771	hypothetical protein conserved
Tb05.5K5.390	0.174997	-0.509315	0.749272	0.399687	0.624036	0.20479	0.39828	variant surface glycoprotein degenerate
Tb927.9.9170	0.174954	4.97232	11.6075	0.00367123	0.0338523	1.47041	2.43519	hypothetical protein conserved
Tb927.11.10410	0.174889	4.05546	8.50168	0.0102247	0.0671417	1.17301	1.99035	Cornichon protein putative
MSTRG.495	0.174816	2.4338	2.64623	0.123613	0.323192	0.49054	0.907936	MSTRG.495
Tb11.v5.0787	0.174805	2.80365	3.32842	0.087101	0.260314	0.584503	1.05998	kinesin putative
MSTRG.771	0.174805	1.5852	2.81122	0.113319	0.306786	0.513164	0.945698	MSTRG.771
Tb11.0380	0.174702	3.84174	4.4164	0.0520372	0.189477	0.722442	1.28369	chrXI additional unordered contigs
TRY.401	0.174505	-0.970542	0.374956	0.549045	0.742704	0.129184	0.260392	TRY.401
Tb927.9.10520	0.174413	5.03668	15.6536	0.00116038	0.0153389	1.81421	2.9354	hypothetical protein conserved
KS17gene_197a	0.174333	0.548918	1.43699	0.248335	0.479871	0.318876	0.604962	KS17gene_197a
Tb927.8.270	0.174214	3.74072	5.1564	0.037548	0.154782	0.81028	1.42541	variant surface glycoprotein degenerate
KS17gene_3305a	0.174179	0.0248394	1.25814	0.293524	0.524269	0.280446	0.532357	KS17gene_3305a
Tb11.v5.0997	0.174088	4.05622	7.77664	0.0132833	0.0794067	1.10014	1.87669	hypothetical protein conserved
Tb10.v4.0216	0.173988	5.88737	11.9236	0.00333303	0.0315303	1.50127	2.47716	variant surface glycoprotein (VSG pseudogene) putative
Tb927.11.16915	0.173979	2.42249	2.93836	0.106086	0.293987	0.531671	0.974343	hypothetical protein
Tb6.NT.65	0.173957	0.717296	1.13778	0.302185	0.531524	0.274477	0.519727	Noncoding RNA putative
KS17gene_659a	0.173927	4.67786	9.39225	0.00750832	0.0546084	1.26274	2.12446	KS17gene_659a
Tb927.8.6600	0.173856	5.6312	11.3618	0.00396112	0.0356602	1.44782	2.40218	Glutathione S-transferase C-terminal domain containing protein putative
Tb927.7.320	0.173852	5.28528	5.63429	0.0306781	0.136789	0.863948	1.51317	RNA-binding protein 8
Tb927.2.2720	0.173841	5.04676	3.38154	0.0848414	0.256384	0.591109	1.07139	STE/STE7 protein kinase putative
KS17gene_4429a	0.17354	3.8491	4.3195	0.054381	0.194274	0.711584	1.26455	KS17gene_4429a
MSTRG.631	0.173492	1.58805	1.88923	0.188512	0.412882	0.384174	0.724662	MSTRG.631
KS17gene_4257a	0.173419	4.04422	7.4284	0.0151163	0.0863068	1.06395	1.82055	KS17gene_4257a
Tb11.v5.0981	0.17339	-2.24054	0.177602	0.679131	0.83053	0.0806445	0.168046	variant surface glycoprotein (VSG) putative
KS17gene_2332a	0.173381	2.32106	2.09767	0.167119	0.385975	0.41344	0.776974	KS17gene_2332a
KS17gene_6258a	0.173265	5.02832	8.47811	0.0103105	0.0675236	1.17054	1.98672	KS17gene_6258a
Tb927.10.8480	0.173258	7.56654	3.45314	0.0819047	0.250388	0.601387	1.08669	glucose transporter putative
KS17gene_1530a	0.173216	2.8921	4.54793	0.0490416	0.182728	0.738194	1.30944	KS17gene_1530a
Tb927.11.8170	0.172996	5.8032	10.0472	0.00603206	0.0473395	1.32478	2.21953	Mitogen-activated protein kinase 8 putative
Tb927.8.7340	0.172961	3.8326	1.1966	0.290433	0.52134	0.282879	0.536954	trans-sialidase putative
KS17gene_7627a	0.172958	4.54711	12.7984	0.00256706	0.0264474	1.57762	2.59056	KS17gene_7627a
Tb927.10.9350	0.172948	5.01073	8.26558	0.0111225	0.0710647	1.14835	1.9538	hypothetical protein conserved
KS17gene_6275a	0.172879	3.70712	1.90464	0.186817	0.410689	0.386487	0.728584	KS17gene_6275a
Tb927.9.7540	0.172832	5.18985	4.06592	0.0611228	0.208785	0.680301	1.2138	cysteine peptidase Clan CA family C2 putative
Tb927.10.4190	0.1728	3.04803	4.26593	0.0557297	0.1977	0.703994	1.25391	hypothetical protein
Tb927.11.15010	0.172757	5.03926	3.84969	0.0676557	0.221826	0.653987	1.1697	Serine/threonine-protein kinase NEK21 putative
Tb927.7.2480	0.172738	5.10677	18.5554	0.000559238	0.00930774	2.03116	3.2524	Parvulin 42
Tb927.9.720	0.172706	3.73117	5.08798	0.0386708	0.157979	0.801401	1.41262	hypothetical protein conserved
KS17gene_1646a	0.172678	2.92728	3.77537	0.0700884	0.226404	0.645116	1.15435	KS17gene_1646a
TRY.262	0.172573	2.44493	2.66605	0.122319	0.321109	0.493347	0.912507	TRY.262
Tb927.8.7890	0.172495	4.14753	6.74211	0.0196448	0.102232	0.990414	1.70675	receptor-type adenylate cyclase GRESAG 4 putative
Tb11.v5.0176	0.172448	3.79115	4.35606	0.0534826	0.192226	0.716188	1.27179	NAD(p)-dependent steroid dehydrogenase-like protein
Tb11.v5.0323	0.172407	2.12398	1.69209	0.212018	0.44079	0.355768	0.673628	hypothetical protein conserved
MSTRG.795	0.17236	3.70567	3.86499	0.0671673	0.220888	0.655827	1.17284	MSTRG.795
KS17gene_6431a	0.172357	3.07611	4.44719	0.0513172	0.187916	0.726037	1.28974	KS17gene_6431a
Tb927.8.4140	0.17228	5.83262	13.712	0.00197282	0.0220885	1.65583	2.70491	Anaphase-promoting complex-associated protein AP3
Tb927.11.1830	0.172265	3.31595	5.99393	0.0264573	0.124211	0.905839	1.57745	hypothetical protein conserved
KS17gene_1883a	0.17222	4.60991	9.55678	0.00710209	0.0527069	1.27813	2.14861	KS17gene_1883a
KS17gene_4915a	0.172203	4.6186	10.6373	0.00497944	0.0416332	1.38056	2.30282	KS17gene_4915a
Tb927.8.7740	0.17216	5.91363	11.5514	0.0037352	0.0342783	1.46498	2.42769	amino acid transporter putative
Tb10.v4.0258	0.172088	-0.895077	0.880009	0.40937	0.632821	0.198719	0.387884	hypothetical protein
KS17gene_7557a	0.171999	4.23787	6.79569	0.0192401	0.100868	0.996246	1.71579	KS17gene_7557a
Tb927.11.5210	0.171906	5.2495	10.1619	0.00580903	0.0460989	1.33631	2.2359	hypothetical protein conserved
Tb927.4.4400	0.171769	6.55131	5.84544	0.0281133	0.129208	0.88871	1.55109	hypothetical protein conserved
Tb927.10.5970	0.171766	4.56065	9.28136	0.00779706	0.0559347	1.25232	2.10807	predicted zinc finger protein
MSTRG.747	0.17166	4.42572	7.42791	0.015119	0.0863068	1.06395	1.82048	MSTRG.747
TRY.542	0.171634	4.94409	2.91004	0.107647	0.297108	0.527085	0.967997	TRY.542
Tb927.10.9040	0.171625	5.35755	8.83782	0.00908555	0.0620805	1.20704	2.04165	hypothetical protein conserved
TRY.92	0.171559	6.26793	4.603	0.0478475	0.179472	0.746004	1.32014	TRY.92
Tb927_06_v4.snoRNA.0006	0.171329	1.43636	0.978067	0.337612	0.566357	0.24691	0.471582	C/D snoRNA
Tb927.11.5240	0.171217	5.30824	8.30831	0.0109535	0.0703652	1.15264	1.96045	Methyltransferase TRM13 putative
Tb427VSG-1952	0.171083	0.309032	1.35863	0.261107	0.492316	0.307756	0.583181	Tb427VSG-1952
MSTRG.43	0.171071	4.64354	2.69843	0.120238	0.31845	0.496959	0.919958	MSTRG.43
Tb927.9.2340	0.171009	0.977532	1.02624	0.326338	0.555717	0.255146	0.486333	tRNA Selenocysteine
MSTRG.27	0.170908	-0.827017	0.393958	0.539211	0.735227	0.133578	0.268241	MSTRG.27
KS17gene_4413a	0.170898	4.02303	2.98956	0.10333	0.288604	0.539698	0.985774	KS17gene_4413a
Tb927.5.3180	0.17086	3.21764	4.36693	0.0532187	0.191568	0.717676	1.27394	hypothetical protein conserved
Tb927.7.7060	0.170834	4.82197	10.6423	0.0049714	0.0415905	1.38101	2.30352	Got1/Sft2-like family putative
KS17gene_2688a	0.170806	2.66638	4.87989	0.0423324	0.167122	0.776966	1.37333	KS17gene_2688a
TRY.656	0.17072	3.58885	4.28842	0.0551587	0.196361	0.706944	1.25839	TRY.656
Tb927.6.2730	0.170599	6.64652	13.0302	0.00239908	0.0253421	1.59616	2.61996	hypothetical protein conserved
Tb927.10.610	0.170559	4.19685	3.72226	0.07189	0.230337	0.637636	1.14333	hypothetical protein conserved
Tb927.11.10520	0.170554	6.32041	7.49712	0.0147327	0.0847491	1.07186	1.83172	kinetoplastid kinetochore protein 2
MSTRG.521	0.170532	1.64053	1.09323	0.311523	0.540473	0.267226	0.50651	MSTRG.521
KS17gene_7852a	0.170513	3.56488	4.47365	0.0507078	0.186213	0.729991	1.29493	KS17gene_7852a
Tb927.7.5980	0.170392	5.12003	14.5558	0.00155928	0.0187762	1.72639	2.80708	protein associated with differentiation 6 putative
Tb927.10.3660	0.17027	7.52102	14.762	0.0014738	0.0181342	1.7415	2.83156	aspartate aminotransferase
Tb927.11.16900	0.170085	4.85568	13.714	0.00197172	0.0220885	1.65583	2.70516	hypothetical protein
Tb927.7.690	0.170052	4.73431	2.53952	0.130876	0.332742	0.477893	0.883139	zinc finger protein putative
Tb427VSG-596	0.169926	-1.59471	0.433432	0.575895	0.76096	0.118638	0.239657	Tb427VSG-596
Tb927.4.4080	0.169857	3.6948	4.4359	0.0515798	0.18844	0.724827	1.28752	C-5 sterol desaturase putative
KS17gene_8008a	0.169611	2.67199	3.07149	0.0990967	0.281206	0.550975	1.00394	KS17gene_8008a
MSTRG.725	0.169554	3.06235	4.88224	0.0422889	0.167122	0.776966	1.37377	MSTRG.725
Tb927.10.14100	0.169546	4.95583	11.3924	0.00392365	0.0354037	1.45095	2.40631	hypothetical protein conserved
KS17gene_5252a	0.169516	4.00444	3.55373	0.0779795	0.242704	0.614923	1.10802	KS17gene_5252a
Tb11.v5.0294	0.169507	7.17996	13.0754	0.00236778	0.025156	1.59936	2.62566	retrotransposon hot spot (RHS) protein putative
Tb927.2.6372	0.16946	-1.5327	0.427265	0.550758	0.743567	0.12868	0.259039	variant surface glycoprotein (VSG pseudogene) putative
Tb927_06_v4.snoRNA.0002	0.169373	1.35804	1.66438	0.215614	0.443904	0.352711	0.666322	C/D snoRNA
TRY.194	0.169243	-1.64498	0.183689	0.67402	0.828276	0.0818252	0.171327	TRY.194
Tb927.2.1380	0.169237	5.54812	10.8891	0.00459509	0.0395612	1.40273	2.33771	leucine-rich repeat protein (LRRP) putative
KS17gene_278a	0.169044	2.80104	4.38324	0.0528258	0.190832	0.71935	1.27715	KS17gene_278a
Tb927.9.5170	0.169023	5.44383	8.84637	0.00905851	0.0619887	1.20769	2.04294	phosphomevalonate kinase protein putative
MSTRG.917	0.168969	-0.308498	0.78722	0.388277	0.613371	0.212277	0.410859	MSTRG.917
MSTRG.743	0.168923	0.928098	2.07829	0.168976	0.388369	0.410755	0.772174	MSTRG.743
Tb927.7.6990	0.16879	5.17682	8.7996	0.00920749	0.062485	1.20422	2.03586	hypothetical protein conserved
Tb927.5.1030	0.168751	3.83423	5.57447	0.0314531	0.138915	0.857251	1.50234	Iron-sulfur assembly protein 2
Tb09.v4.0108	0.168708	3.55906	7.37089	0.015446	0.0876222	1.05739	1.81118	expression site-associated gene 8 (ESAG8) pseudogene
MSTRG.798	0.168611	1.75513	2.48202	0.135005	0.339774	0.46881	0.86965	MSTRG.798
Tb927.11.10530	0.168517	3.98626	5.22976	0.0363859	0.151802	0.818723	1.43907	hypothetical protein conserved
MSTRG.201	0.168488	2.42792	3.14539	0.095455	0.275274	0.560234	1.0202	MSTRG.201
Tb927.11.19410	0.168361	-1.28565	0.434288	0.519402	0.721169	0.141963	0.284496	variant surface glycoprotein (VSG) putative
MSTRG.506	0.168354	1.68995	2.43175	0.138746	0.345029	0.462144	0.857781	MSTRG.506
Tb927.10.2500	0.168353	3.28265	2.52837	0.131665	0.334343	0.475807	0.880529	hypothetical protein conserved
Tb927.11.7720	0.168317	1.55554	2.18486	0.159073	0.37533	0.425586	0.798403	Gp63-1 surface protease homolog putative
MSTRG.946	0.168316	1.83767	1.86124	0.191641	0.416905	0.379963	0.717512	MSTRG.946
KS17gene_2345a	0.168302	5.04585	10.7438	0.00481253	0.0407899	1.38945	2.31763	KS17gene_2345a
KS17gene_1959a	0.16829	2.68219	3.52245	0.0791757	0.245267	0.610361	1.10141	KS17gene_1959a
Tb927.8.6370	0.168176	4.62477	5.21606	0.0365998	0.152288	0.817334	1.43652	Flagellar pocket collar protein 4
Tb927.11.12010	0.168141	1.64755	1.77869	0.201259	0.42801	0.368547	0.696246	hypothetical protein
Tb927_09_v4.snoRNA.0020	0.167897	3.38815	4.86803	0.0425529	0.167719	0.775418	1.37107	C/D snoRNA
Tb927.1.1090	0.167861	4.20094	7.9051	0.0126724	0.0769177	1.11397	1.89714	hypothetical protein conserved
MSTRG.942	0.16782	-0.742502	0.292863	0.595956	0.775579	0.110374	0.224786	MSTRG.942
Tb927.4.580	0.167782	4.73806	7.24702	0.0161846	0.0903552	1.04405	1.7909	hypothetical protein conserved
TRY.64	0.16778	5.19632	4.02504	0.0622991	0.210925	0.675873	1.20552	TRY.64
Tb927_08_v4.snoRNA.0017	0.167657	4.26786	6.9655	0.0180188	0.0963878	1.01598	1.74427	C/D snoRNA
Tb11.v5.0280	0.167646	4.82225	9.94684	0.00623515	0.0481875	1.31707	2.20515	hypothetical protein conserved
MSTRG.782	0.167581	2.02353	3.15493	0.0949966	0.274454	0.56153	1.02229	MSTRG.782
Tb927.11.7760	0.167545	2.51298	4.99284	0.0402972	0.162114	0.79018	1.39473	MSP-A putative
TRY.1016	0.167345	4.20537	10.5172	0.00517554	0.042769	1.36887	2.28604	TRY.1016
Tb927.11.13160	0.167331	1.92647	1.67957	0.213633	0.442249	0.354333	0.670332	hypothetical protein
KS17gene_1053a	0.167328	4.7202	7.14788	0.016805	0.0919739	1.03634	1.77456	KS17gene_1053a
MSTRG.329	0.167253	0.328957	1.01554	0.328795	0.55776	0.253553	0.483075	MSTRG.329
Tb927.9.4560	0.167243	5.27927	2.43886	0.138208	0.344296	0.463067	0.859465	RBP32
TRY.578	0.167226	4.31299	4.35173	0.0535881	0.192362	0.715881	1.27093	TRY.578
Tb927.8.7150	0.167181	5.46065	15.2859	0.00127948	0.0164276	1.78442	2.89297	UDP-Gal or UDP-GlcNAc-dependent glycosyltransferase putative
Tb927.10.13700	0.167158	4.50226	8.1042	0.0117879	0.0736589	1.13278	1.92856	phosphatidic acid phosphatase alpha putative
KS17gene_4250a	0.167119	3.22485	2.23393	0.154755	0.369813	0.432018	0.810355	KS17gene_4250a
Tb927_08_v4.snoRNA.0022	0.167094	4.27581	6.71653	0.0198416	0.10274	0.988262	1.70242	C/D snoRNA
KS17gene_2385a	0.167068	5.08601	9.54152	0.0071387	0.0527706	1.27761	2.14638	KS17gene_2385a
KS17gene_4616a	0.167063	4.3922	10.7366	0.00482361	0.0408255	1.38907	2.31663	KS17gene_4616a
Tb927.5.390	0.167049	6.98915	13.9063	0.00186762	0.0212797	1.67203	2.72871	75 kDa invariant surface glycoprotein putative
Tb927.8.1620	0.166966	5.60725	5.25152	0.0360493	0.150971	0.821106	1.4431	MSP-B putative
MSTRG.401	0.166947	1.56265	1.91792	0.185372	0.408999	0.388278	0.731956	MSTRG.401
KS17gene_2341a	0.166927	2.63375	3.85543	0.0674721	0.22148	0.654666	1.17088	KS17gene_2341a
Tb927.11.6240	0.16692	4.80475	1.7832	0.200717	0.427541	0.369022	0.697416	hypothetical protein conserved
Tb11.v5.0773	0.166905	3.63854	6.26204	0.0237437	0.115838	0.936148	1.62445	hypothetical protein conserved
Tb927.10.13540	0.166807	5.2698	13.6079	0.00203199	0.02252	1.64743	2.69208	RNA-binding protein putative
Tb927.4.3920	0.166768	5.8833	7.06945	0.0173151	0.093752	1.02802	1.76157	CRAL/TRIO domain containing protein putative
Tb11.v5.0873	0.166632	3.27072	3.38521	0.0846879	0.256235	0.591362	1.07218	variant surface glycoprotein (VSG) putative
KS17gene_5926a	0.166594	2.03414	1.58627	0.226187	0.455228	0.341771	0.645532	KS17gene_5926a
MSTRG.489	0.166586	0.493851	0.994328	0.333746	0.563333	0.249235	0.476584	MSTRG.489
Tb927.9.16050	0.16647	4.69626	4.19403	0.0576018	0.201104	0.696578	1.23956	leucine-rich repeat protein (pseudogene) putative
KS17gene_2098a	0.166107	3.93574	5.16371	0.0374303	0.154521	0.811013	1.42678	KS17gene_2098a
Tb927.1.4420	0.166075	5.13373	10.0386	0.00604918	0.0473821	1.32439	2.2183	ABC transporter putative
Tb927.10.8680	0.166006	3.8607	7.15448	0.0167629	0.0919051	1.03666	1.77565	hypothetical protein conserved
Tb427VSG-6747	0.16595	-1.08928	0.413333	0.529523	0.729018	0.137262	0.276115	Tb427VSG-6747
Tb927.10.13890	0.165862	5.26431	7.86056	0.0128806	0.0778637	1.10867	1.89007	hypothetical protein conserved
Tb927.10.8750	0.165778	3.6535	4.89171	0.0421138	0.166636	0.778231	1.37558	GTPase activating protein putative
Tb11.v5.0595	0.16577	4.16003	3.7433	0.0711697	0.228907	0.64034	1.1477	variant surface glycoprotein (VSG) putative
MSTRG.615	0.165666	5.83339	4.01016	0.0627337	0.211837	0.673998	1.2025	MSTRG.615
Tb927.7.6650	0.165662	4.35878	4.52941	0.049451	0.183617	0.736087	1.30583	Colon cancer-associated protein Mic1-like putative
Tb927.1.2000	0.165657	3.22884	1.08111	0.314134	0.543327	0.264939	0.502885	hypothetical protein
TRY.298	0.165631	2.6057	2.10672	0.16626	0.384618	0.414971	0.779211	TRY.298
Tb11.v5.0959	0.16553	4.76112	8.0379	0.0120744	0.0745953	1.12729	1.91814	hypothetical protein conserved
MSTRG.229	0.165417	3.02726	4.27118	0.0555956	0.197323	0.704823	1.25496	MSTRG.229
Tb927.10.8350	0.165399	2.75721	3.38567	0.0846686	0.256235	0.591362	1.07228	hypothetical protein
Tb927.5.290	0.165245	4.21602	9.85184	0.00643462	0.0491728	1.30827	2.19148	galactose kinase degenerate
Tb927.11.13880	0.165205	4.34151	4.03511	0.062007	0.210753	0.676227	1.20756	kinetoplastid-specific protein tyrosine phosphatase putative
Tb11.v5.0390	0.165132	0.72992	1.1494	0.299812	0.529539	0.276102	0.52315	serine/threonine protein phosphatase 2A regulatory subunit putative
Tb427VSG-1521	0.165117	-1.82301	0.217422	0.647389	0.811852	0.0905231	0.188835	Tb427VSG-1521
Tb927_08_v4.snoRNA.0030	0.165081	3.32916	4.19716	0.0575188	0.201082	0.696627	1.24019	C/D snoRNA
Tb927.10.4860	0.165066	5.03221	12.0829	0.00317608	0.030508	1.51559	2.49811	hypothetical protein conserved
Tb927.8.3910	0.165062	3.39386	3.2118	0.0923182	0.269291	0.569778	1.03471	thymidylate kinase putative
Tb927.6.3010	0.165015	4.49601	9.10676	0.00827767	0.0581377	1.23554	2.08209	PH domain containing protein putative
Tb927.8.4410	0.164924	4.80576	9.12207	0.0082342	0.0579291	1.2371	2.08438	ARP2/3 complex subunit putative
Tb11.v5.0833	0.164809	4.06538	5.08149	0.0387793	0.158139	0.80096	1.4114	kinesin putative
Tb927.4.3910	0.164713	5.16206	7.04874	0.0174527	0.0942002	1.02595	1.75814	Kinesin-13 4a putative
KS17gene_4584a	0.164615	3.04985	4.92343	0.041534	0.165263	0.781824	1.3816	KS17gene_4584a
Tb927.1.800	0.164501	3.09356	2.17068	0.160349	0.376385	0.424368	0.794935	hypothetical transmembrane protein
Tb927_08_v4.snoRNA.0007	0.164462	3.20025	3.33168	0.0869606	0.260131	0.584809	1.06068	C/D snoRNA
Tb927_08_v4.snoRNA.0021	0.16445	3.10003	3.21549	0.0921473	0.269125	0.570046	1.03552	C/D snoRNA
Tb927.11.5410	0.16445	5.05864	3.65095	0.0743955	0.235652	0.627728	1.12845	SUMO-interacting motif-containing protein
Tb927.11.19470	0.164413	3.90658	5.50475	0.0323851	0.141156	0.850301	1.48965	expression site-associated gene 3 (ESAG3) frameshifted and degenerate
Tb427VSG-7391	0.164404	-1.59485	0.385882	0.557179	0.747318	0.126494	0.254005	Tb427VSG-7391
Tb11.v5.0750	0.164335	2.77022	2.45707	0.136846	0.342244	0.465665	0.863768	dual specificity protein phosphatase putative
Tb427VSG-1363	0.164271	1.81716	3.78178	0.0698747	0.226097	0.645705	1.15568	Tb427VSG-1363
Tb927.3.3060	0.164052	5.19871	7.21814	0.0163626	0.0908249	1.0418	1.78615	hypothetical protein conserved
Tb927.10.14230	0.163983	6.65112	10.9733	0.00447411	0.0387311	1.41194	2.34929	hypothetical protein conserved
Tb927.11.4990	0.163965	5.92048	4.8201	0.0434578	0.169591	0.770598	1.36193	kinetoplastid-specific phospho-protein phosphatase putative
Tb927.6.3150	0.163948	7.77455	2.90977	0.107663	0.297108	0.527085	0.967934	Hydin
Tb927.7.4400	0.163931	5.25878	3.19345	0.0931725	0.270886	0.567214	1.03071	inositol hexakisphosphate kinase
Tb927.4.390	0.163818	3.68249	4.52313	0.0495907	0.183822	0.735602	1.3046	hypothetical protein conserved
Tb2.NT.50	0.163802	0.406883	1.06161	0.318397	0.546589	0.262339	0.49703	Noncoding RNA putative
Tb927.4.2300	0.163796	5.24351	12.4725	0.00282629	0.0281043	1.55123	2.54878	hypothetical protein conserved
Tb11.NT.31	0.163743	0.347824	1.14306	0.301103	0.530473	0.275336	0.521285	Noncoding RNA putative
Tb927.2.4760	0.163714	5.70239	10.8028	0.00472286	0.0403985	1.39363	2.32579	hypothetical protein conserved
Tb927.7.5795	0.163697	5.45177	10.2996	0.0055535	0.0447463	1.34924	2.25543	hypothetical protein
Tb927.2.4470	0.163675	5.69088	12.5521	0.00276039	0.0276814	1.55781	2.55903	hypothetical protein conserved
Tb927.7.2580	0.163656	5.75584	5.96416	0.0267802	0.125065	0.902864	1.57219	zinc finger protein family member putative
Tb927.2.2340	0.16358	3.46973	0.926292	0.350358	0.579387	0.237031	0.455488	Glycerophosphoryl diester phosphodiesterase family putative
KS17gene_3048a	0.163485	5.7377	7.51888	0.0146136	0.0843373	1.07398	1.83524	KS17gene_3048a
Tb927.11.310	0.163469	5.17336	9.86202	0.0064129	0.0490539	1.30933	2.19295	hypothetical protein conserved
Tb927.8.3190	0.163396	4.39931	6.15598	0.024777	0.118986	0.924503	1.60595	hypothetical protein conserved
Tb11.v5.0777	0.163349	4.12126	3.9859	0.0634502	0.213309	0.670991	1.19757	paraflagellar rod protein putative
Tb927_10_v4.snoRNA.0019:snoRNA	0.163296	1.5419	1.81811	0.196591	0.423136	0.37352	0.706436	term
MSTRG.831	0.16325	5.85959	8.03349	0.0120937	0.0746173	1.12716	1.91744	MSTRG.831
TRY.859	0.163209	2.64156	2.99166	0.103219	0.288408	0.539993	0.98624	TRY.859
Tb927_10_v4.snoRNA.0080:snoRNA	0.163191	-0.388615	0.699107	0.415577	0.637625	0.195435	0.381349	term
MSTRG.985	0.16311	2.89277	2.82258	0.112649	0.305848	0.514495	0.948273	MSTRG.985
KS17gene_4178a	0.16311	2.85604	3.31971	0.0874787	0.260922	0.583489	1.0581	KS17gene_4178a
KS17gene_4419a	0.163097	7.10495	9.6091	0.00697819	0.0519776	1.28418	2.15626	KS17gene_4419a
Tb927.11.15960	0.163094	5.41541	9.16791	0.00810561	0.0573656	1.24135	2.09121	amino acid transporter putative
KS17gene_4801a	0.163091	3.66061	7.15208	0.0167782	0.0919334	1.03653	1.77526	KS17gene_4801a
MSTRG.698	0.162965	2.8674	3.26845	0.0897388	0.265255	0.576336	1.04702	MSTRG.698
Tb10.v4.0241	0.162843	3.18972	2.21558	0.156353	0.372338	0.429062	0.805894	variant surface glycoprotein (VSG pseudogene)
TRY.899	0.162828	4.75566	5.29336	0.0354121	0.149328	0.82586	1.45085	TRY.899
TRY.1063	0.162731	4.30717	2.28721	0.150229	0.362331	0.440894	0.823245	TRY.1063
Tb927.2.420	0.162633	6.8095	16.4141	0.000951805	0.0135943	1.86664	3.02145	DNA-directed RNA polymerase pseudogene putative
Tb927.6.760	0.162612	3.86311	3.169	0.0943256	0.27333	0.563312	1.02537	receptor-type adenylate cyclase GRESAG 4 putative
Tb11.v5.0228	0.162586	7.40547	12.6352	0.00269338	0.0273911	1.56239	2.5697	75 kDa invariant surface glycoprotein putative
Tb927_10_v4.snoRNA.0066:snoRNA	0.162534	3.25885	3.73935	0.0713043	0.229063	0.640045	1.14688	term
MSTRG.165	0.162519	5.01334	6.31056	0.0232876	0.11407	0.942827	1.63288	MSTRG.165
Tb927.1.1350	0.162367	5.42905	5.03993	0.0394825	0.159833	0.796334	1.4036	kinesin heavy chain putative
Tb927.8.1610	0.162338	5.54034	5.87696	0.027752	0.128212	0.892072	1.55671	MSP-B putative
Tb927.9.7100	0.162318	4.82007	2.81284	0.113223	0.306586	0.513448	0.946064	hypothetical protein conserved
Tb427VSG-816	0.162309	3.45686	1.97471	0.179347	0.401782	0.396009	0.746307	Tb427VSG-816
TRY.65	0.162136	-0.466807	0.528423	0.477926	0.687797	0.16254	0.320639	TRY.65
Tb927.11.2430	0.162055	8.37123	2.11825	0.165176	0.383357	0.416396	0.782054	Cytoplasmic dynein 2 heavy chain (DYNC2H2) putative
Tb427VSG-9	0.162001	-0.864751	0.366677	0.553439	0.745202	0.127726	0.25693	Tb427VSG-9
Tb927.1.400	0.161996	6.12991	4.399	0.0524492	0.190343	0.720464	1.28026	hypothetical protein conserved
Tb927.10.11280	0.161952	1.39005	1.76399	0.203035	0.430285	0.366243	0.69243	hypothetical protein
Tb927.5.430	0.161913	3.56571	4.11364	0.0597825	0.205853	0.686443	1.22343	invariant surface glycoprotein putative
Tb927.11.17830	0.161879	0.60275	1.58733	0.263785	0.495233	0.305191	0.578751	hypothetical protein conserved
KS17gene_2335a	0.161842	3.4033	3.82673	0.0683966	0.22343	0.650859	1.16497	KS17gene_2335a
Tb927.10.2250	0.161831	4.8949	13.2862	0.00222788	0.024071	1.61851	2.65211	ubiquitin-conjugating enzyme variant Kua homologue putative
Tb11.v5.1048	0.161817	2.88867	3.43234	0.082745	0.252078	0.598465	1.08226	protein kinase putative
MSTRG.197	0.161766	3.17975	4.25765	0.0559416	0.198204	0.702888	1.25226	MSTRG.197
KS17gene_6469a	0.161639	0.980273	2.36699	0.14842	0.35976	0.443988	0.828509	KS17gene_6469a
Tb927.11.8480	0.161624	1.90851	2.11297	0.165671	0.384069	0.415591	0.780753	DNA polymerase kappa putative
Tb927_08_v4.snoRNA.0002	0.161612	2.1093	3.03644	0.100882	0.283608	0.547281	0.996186	C/D snoRNA
Tb927.10.12160	0.161594	4.3833	10.0109	0.00610466	0.0476197	1.32221	2.21434	hypothetical protein conserved
Tb927.8.2060	0.161583	7.23428	8.47507	0.0103216	0.067558	1.17032	1.98625	Concanavalin A-like lectin/glucanases superfamily/Beige/BEACH domain containing protein putative
KS17gene_1024a	0.161567	2.54199	2.29597	0.149501	0.361324	0.442104	0.825356	KS17gene_1024a
MSTRG.480	0.161538	4.96015	5.2724	0.0357296	0.150208	0.823306	1.44697	MSTRG.480
MSTRG.463	0.161514	-1.58073	0.408729	0.563477	0.751787	0.123905	0.249124	MSTRG.463
KS17gene_6502a	0.161513	4.94818	8.04447	0.0120456	0.0744782	1.12797	1.91917	KS17gene_6502a
KS17gene_4418a	0.161486	7.41882	8.52911	0.0101259	0.0667908	1.17528	1.99457	KS17gene_4418a
Tb927.11.9660	0.161403	5.00878	11.9111	0.00334565	0.0316022	1.50028	2.47552	Zinc finger C3HC4 type (RING finger) putative
Tb927.5.2890	0.161395	6.65345	3.79288	0.0695063	0.225294	0.647251	1.15798	AAA domain (dynein-related subfamily)/von Willebrand factor type A domain containing protein putative
Tb927_08_v4.snoRNA.0005	0.161285	2.87538	4.23641	0.0564894	0.199025	0.701093	1.24803	C/D snoRNA
Tb927.11.16650	0.161131	5.49696	4.81573	0.0435414	0.169819	0.770014	1.3611	hypothetical protein conserved
KS17gene_4357a	0.161083	2.72175	4.35909	0.0534088	0.192106	0.716458	1.27239	KS17gene_4357a
Tb927.5.2300	0.160946	6.27481	10.594	0.00504918	0.0419962	1.37679	2.29678	formin putative
Tb927.1.2120	0.160692	6.83542	4.47268	0.0507299	0.186246	0.729914	1.29474	Calpain-like protein CALP1.3
Tb927.7.3730	0.160601	2.32193	1.46235	0.244379	0.475634	0.322727	0.611936	RNA-binding protein putative
MSTRG.242	0.160597	0.985613	1.63016	0.220166	0.449096	0.347661	0.657249	MSTRG.242
Tb927.4.3870	0.160568	5.59442	11.9278	0.00332872	0.0315263	1.50133	2.47772	receptor-type adenylate cyclase GRESAG 4 putative
KS17gene_4924a	0.160444	6.5805	10.3269	0.0055045	0.044518	1.35146	2.25928	KS17gene_4924a
MSTRG.983	0.160436	6.34155	13.0592	0.00237893	0.0251854	1.59885	2.62362	MSTRG.983
Tb927_09_v4.snoRNA.0109	0.160404	0.111376	0.951151	0.344154	0.573469	0.24149	0.463247	C/D snoRNA
KS17gene_2622a	0.160385	1.14665	1.30046	0.271157	0.502954	0.298472	0.56678	KS17gene_2622a
MSTRG.113	0.160279	1.78687	1.71966	0.208515	0.43694	0.359578	0.680863	MSTRG.113
Tb927.5.280	0.160233	0.933565	1.19944	0.289882	0.520615	0.283484	0.537778	retrotransposon hot spot protein 3 (RHS3) interrupted degenerate
Tb927.8.3120	0.160183	3.18574	3.3411	0.0865552	0.259446	0.585952	1.06271	Uncharacterised protein family UPF0546 putative
KS17gene_550a	0.160143	1.7805	1.98015	0.178783	0.401039	0.396813	0.747674	KS17gene_550a
Tb427.BES129.5	0.160096	10.6234	5.37485	0.034208	0.146016	0.835598	1.46587	Tb427.BES129.5
MSTRG.222	0.160047	2.90608	3.57105	0.0773264	0.241351	0.617352	1.11167	MSTRG.222
Tb927.10.5240	0.160033	5.72643	7.27807	0.0159958	0.0894809	1.04827	1.79599	cAMP binding protein putative
Tb927.10.10770	0.159984	6.33997	11.9661	0.00329023	0.0312306	1.50542	2.48277	Generative cell specific 1 protein putative
Tb927.11.11920	0.159965	5.39588	7.47093	0.0148776	0.0852369	1.06937	1.82747	molybdenum cofactor biosynthesis protein putative
KS17gene_5037a	0.159951	3.53621	6.84687	0.0188623	0.0993645	1.00277	1.72441	KS17gene_5037a
Tb927.9.14190	0.159923	5.29773	5.02779	0.0396908	0.160401	0.794792	1.40131	hypothetical protein conserved
Tb927.6.1100	0.159902	5.36407	8.507	0.0102055	0.0670462	1.17363	1.99117	hypothetical protein conserved
Tb927.2.4900	0.159901	3.87991	4.7982	0.0438786	0.170675	0.76783	1.35775	hypothetical protein conserved
Tb09.v4.0113	0.159893	2.29494	3.11393	0.0969858	0.277458	0.556803	1.01329	variant surface glycoprotein (VSG atypical) putative
KS17gene_7052a	0.159877	2.87975	3.04478	0.100453	0.283076	0.548097	0.998035	KS17gene_7052a
Tb927_10_v4.snoRNA.0032:snoRNA	0.159823	2.17937	3.19897	0.0929147	0.270399	0.567994	1.03192	term
Tb927.9.4570	0.159798	3.33187	3.04396	0.100496	0.283139	0.548	0.997852	hypothetical protein conserved
Tb927.9.7330	0.159785	4.13626	3.66904	0.0737503	0.234603	0.629666	1.13224	expression site-associated gene 2 (ESAG2) protein putative
KS17gene_3491a	0.1597	0.704406	1.53825	0.233019	0.461971	0.335385	0.632608	KS17gene_3491a
Tb927.9.12340	0.159699	4.42813	4.06736	0.0610819	0.208785	0.680301	1.21409	hypothetical protein conserved
MSTRG.249	0.159696	3.70942	4.60301	0.0478473	0.179472	0.746004	1.32014	MSTRG.249
Tb927.4.2210	0.159672	7.4465	14.9402	0.0014042	0.0175197	1.75647	2.85257	hypothetical protein conserved
Tb10.v4.0221	0.159567	4.22847	3.0185	0.101811	0.285315	0.544675	0.992207	hypothetical protein
Tb927.10.9320	0.159566	3.89685	3.2203	0.0919256	0.268677	0.57077	1.03656	hypothetical protein conserved
Tb927_10_v4.snoRNA.0036:snoRNA	0.159564	2.42988	2.61846	0.125455	0.325158	0.487906	0.901512	term
KS17gene_3412a	0.159534	3.06898	3.42549	0.083024	0.252721	0.597358	1.0808	KS17gene_3412a
Tb927.11.14270	0.159497	5.76782	9.54919	0.00712026	0.0527294	1.27795	2.1475	STE group serine/threonine-protein kinase putative
Tb11.01.2730	0.159485	7.2698	9.08148	0.00835001	0.0584552	1.23318	2.07831	hypothetical protein conserved
Tb927.7.4270	0.159286	5.45795	15.1749	0.00131809	0.0167679	1.77552	2.88005	hypothetical protein conserved
Tb927.7.4110	0.159245	4.50252	2.73763	0.117777	0.314302	0.502654	0.928938	kinesin putative
Tb927.2.270	0.158872	5.30301	4.03113	0.0621224	0.210842	0.676043	1.20675	retrotransposon hot spot protein 3 (RHS3) frameshift
Tb7.NT.62	0.158828	2.09411	2.55573	0.12974	0.331399	0.479648	0.886926	Noncoding RNA putative
Tb927.3.5190	0.158698	4.89139	6.56197	0.0210795	0.10711	0.97017	1.67614	hypothetical protein conserved
Tb927.8.6420	0.158642	5.16618	11.6734	0.0035976	0.0333824	1.47648	2.44399	beta-ketoacyl-ACP reductase 2
Tb927.6.4730	0.158555	4.63207	5.32944	0.0348729	0.147788	0.83036	1.45751	hypothetical protein
Tb927.4.3120	0.158508	5.12568	8.14634	0.0116099	0.0728671	1.13747	1.93517	hook complex protein conserved
Tb927_09_v4.snoRNA.0076	0.158465	-1.1093	0.309976	0.585512	0.768431	0.114395	0.232464	C/D snoRNA
Tb927_10_v4.snoRNA.0069:snoRNA	0.158393	1.64027	1.80174	0.198513	0.425209	0.371398	0.702212	term
Tb927.5.380	0.158333	-2.1244	0.209546	0.653369	0.815558	0.0885452	0.184842	75 kDa invariant surface glycoprotein putative
Tb927.9.15640	0.158178	4.83324	5.91662	0.027305	0.126656	0.897375	1.56376	BARP protein
TRY.85	0.158166	6.57756	3.92326	0.065345	0.217261	0.663019	1.18479	TRY.85
Tb927_09_v4.snoRNA.0061	0.158053	1.26767	1.34537	0.263354	0.494882	0.305499	0.579461	H/ACA-like snoRNA
Tb09.v4.0124	0.157994	1.97518	1.56516	0.229158	0.457736	0.339385	0.639864	hypothetical protein
Tb11.v5.0703	0.157898	5.69262	13.9658	0.00183666	0.0209775	1.67825	2.73597	leucine-rich repeat protein (LRRP) putative
Tb11.v5.0316	0.157879	-0.526224	0.625118	0.440883	0.658727	0.181295	0.355676	variant surface protein atypical (VSG) putative
KS17gene_1898a	0.15786	4.94754	6.66216	0.0202673	0.104101	0.982546	1.6932	KS17gene_1898a
Tb927.10.2120	0.157851	3.42168	3.91105	0.0657221	0.217953	0.661637	1.18229	U1 small nuclear ribonucleoprotein C putative
Tb927.4.230	0.157799	6.27411	12.5773	0.00273983	0.0276064	1.55899	2.56228	DNA-directed RNA polymerase III subunit pseudogene putative
Tb927.7.6250	0.157768	5.1594	4.76045	0.0446153	0.172214	0.763931	1.35052	Centrosomal protein of 120 kDa putative
MSTRG.723	0.157699	1.82233	1.69386	0.211791	0.440685	0.355872	0.674093	MSTRG.723
Tb927.11.5770	0.157663	6.72443	8.12458	0.0117014	0.0732511	1.13519	1.93176	hypothetical protein conserved
Tb927.11.13510	0.15757	3.64866	5.26468	0.0358474	0.150363	0.822859	1.44554	hypothetical protein conserved
TRY.903	0.157549	-0.391924	0.72844	0.40617	0.629932	0.200706	0.391292	TRY.903
Tb11.v5.0267	0.157504	4.40698	6.60806	0.0207013	0.105723	0.975832	1.684	hypothetical protein conserved
TRY.608	0.157414	0.193118	0.704634	0.413779	0.636103	0.196472	0.383232	TRY.608
KS17gene_144a	0.157321	4.57727	2.91789	0.107212	0.296472	0.528016	0.969757	KS17gene_144a
Tb927_09_v4.snoRNA.0005	0.157244	1.91767	0.982358	0.336586	0.565236	0.24777	0.472904	H/ACA-like snoRNA
Tb927.9.2730	0.157216	6.52373	5.36195	0.0343953	0.146398	0.834464	1.4635	hypothetical protein conserved
Tb927.9.6855	0.157156	4.10755	2.71755	0.11903	0.316337	0.49985	0.924343	hypothetical protein
Tb927.10.12660	0.157135	2.82528	0.810142	0.381621	0.608741	0.215568	0.418368	pumilio/PUF RNA binding protein 2
Tb927.10.15750	0.157112	6.79724	3.22148	0.091871	0.268649	0.570814	1.03682	Tripartite attachment complex protein 197
Tb927.10.9390	0.157048	5.04646	11.6751	0.00359575	0.0333824	1.47648	2.44421	Macrocin-O-methyltransferase (TylF) putative
Tb927_06_v4.snoRNA.0037	0.156969	0.289894	1.40757	0.289656	0.520537	0.283548	0.538118	H/ACA-like snoRNA
Tb927.11.3350	0.156965	4.53831	2.2417	0.154085	0.368877	0.433119	0.812241	phospholipid-transporting ATPase 1-like protein putative
Tb927.10.1110	0.156958	5.43899	1.88264	0.189243	0.413782	0.383229	0.72298	kinesin putative
Tb927_09_v4.snoRNA.0117	0.156845	2.58569	3.45638	0.0817744	0.250151	0.601798	1.08738	C/D snoRNA
Tb11.v5.1051	0.156811	3.68996	1.85246	0.192636	0.417858	0.378972	0.715263	nucleobase/nucleoside transporter 8.1 putative
MSTRG.288	0.156797	0.681412	1.25737	0.278939	0.510452	0.292045	0.554491	MSTRG.288
KS17gene_1763a	0.156775	3.58255	4.82755	0.0433158	0.169176	0.771662	1.36335	KS17gene_1763a
Tb927.8.1670	0.156772	5.52048	5.4919	0.0325602	0.141626	0.848856	1.48731	Serine/threonine-protein kinase NEK14 putative
Tb927_09_v4.snoRNA.0078	0.15675	1.57409	1.62344	0.221075	0.450301	0.346497	0.655461	C/D snoRNA
MSTRG.26	0.156693	-0.525833	0.615314	0.444421	0.661992	0.179148	0.352206	MSTRG.26
KS17gene_367a	0.156679	3.13758	1.95189	0.181738	0.404865	0.392689	0.740554	KS17gene_367a
Tb11.v5.0712	0.156621	5.16358	5.94373	0.0270042	0.125822	0.900244	1.56857	calcium-transporting ATPase putative
Tb927.11.8390	0.156605	5.15418	9.76543	0.0066224	0.0501966	1.29933	2.17898	hypothetical protein conserved
Tb927.5.3530	0.156579	5.31573	12.2172	0.00305024	0.0296199	1.52842	2.51567	hypothetical protein conserved
Tb427VSG-6481	0.156511	0.318112	1.11003	0.307955	0.537437	0.269673	0.511513	Tb427VSG-6481
Tb927.7.3150	0.156479	4.664	2.71961	0.118901	0.316238	0.499986	0.924815	CRAL/TRIO domain containing protein putative
KS17gene_3020a	0.156435	2.00336	1.39714	0.254724	0.487047	0.312429	0.593929	KS17gene_3020a
Tb927.8.7930	0.156417	5.01937	9.18322	0.00806316	0.0571506	1.24298	2.09349	receptor-type adenylate cyclase GRESAG 4 putative
Tb927.10.14050	0.156277	2.21124	2.65489	0.123045	0.322347	0.491676	0.909934	hypothetical protein
Tb927.9.6620	0.156245	4.34738	3.74036	0.07127	0.229063	0.640045	1.14709	hypothetical protein conserved
MSTRG.741	0.156171	0.595794	0.585854	0.455333	0.669674	0.174137	0.341671	MSTRG.741
KS17gene_4089a	0.156072	2.95061	5.06799	0.039006	0.158627	0.799622	1.40887	KS17gene_4089a
MSTRG.721	0.156063	2.00036	2.52907	0.131615	0.334324	0.475832	0.880695	MSTRG.721
KS17gene_212a	0.15602	3.74951	5.36712	0.0343201	0.146319	0.834699	1.46445	KS17gene_212a
Tb09.v4.0111	0.156008	3.25351	2.84255	0.111483	0.303903	0.517265	0.952791	variant surface glycoprotein (VSG pseudogene) putative
TRY.82	0.155913	2.6932	2.31794	0.147693	0.358841	0.445097	0.830641	TRY.82
Tb927.3.5630	0.155858	4.11206	7.44758	0.0150081	0.0857768	1.06663	1.82368	3 2-trans-enoyl-CoA isomerase mitochondrial precursor putative
Tb927_10_v4.snoRNA.0054:snoRNA	0.155813	0.130621	0.790363	0.387354	0.612921	0.212595	0.411892	term
KS17gene_4230a	0.155723	4.30383	2.06701	0.170068	0.389806	0.409152	0.769377	KS17gene_4230a
Tb927.11.16190	0.155647	3.02217	2.82554	0.112475	0.305493	0.514998	0.948943	hypothetical protein
Tb927.7.6570	0.15562	5.43237	3.32944	0.0870569	0.260314	0.584503	1.0602	Enriched in surface-labeled proteome protein 17
Tb11.v5.0582	0.155586	4.53259	4.12269	0.0595322	0.205409	0.68738	1.22525	hypothetical protein conserved
KS17gene_7480a	0.155566	1.92097	2.07428	0.169363	0.388755	0.410324	0.771181	KS17gene_7480a
Tb927.3.4280	0.155443	5.96662	13.7722	0.00193954	0.0218157	1.66123	2.7123	mismatch repair protein MSH5 putative
Tb927.7.2180	0.15544	4.86039	6.6404	0.0204406	0.104801	0.979633	1.68951	T. brucei spp.-specific protein T. brucei spp.-specific protein putative
Tb927.7.4540	0.155387	4.07329	3.4381	0.0825115	0.251539	0.599395	1.08349	hypothetical protein conserved
MSTRG.659	0.155301	4.74481	10.0894	0.00594886	0.0468939	1.32888	2.22557	MSTRG.659
Tb927.7.3990	0.155256	6.17205	4.28411	0.0552676	0.196615	0.706384	1.25753	mitochondrial DNA polymerase I protein C
Tb927.10.6560	0.155221	4.96879	4.36983	0.0531486	0.191413	0.718028	1.27451	Protein of unknown function DUF72 putative
Tb927.10.9720	0.155194	5.63916	8.07263	0.0119234	0.0740489	1.13048	1.9236	RNA-editing-associated protein 1
Tb927.6.2850	0.155113	4.08454	0.757215	0.397257	0.621931	0.206258	0.400928	ESAG8-associated protein putative
Tb927.7.1930	0.155057	4.03697	3.17417	0.0940803	0.273065	0.563735	1.0265	nucleoside diphosphatase putative
Tb927_09_v4.snoRNA.0002	0.155038	2.05521	1.41168	0.252368	0.484282	0.314901	0.597966	H/ACA-like snoRNA
KS17gene_1455a	0.154817	2.45382	1.75036	0.2047	0.432588	0.363926	0.688882	KS17gene_1455a
Tb927.8.1240	0.154771	5.68582	8.75461	0.00935344	0.0632337	1.19905	2.02903	electron transfer flavoprotein-ubiquinone oxidoreductase putative
Tb927.11.13790	0.154567	4.4292	6.41094	0.0223755	0.111188	0.953941	1.65023	hypothetical protein conserved
Tb09.v4.0115	0.154486	-1.8312	0.220895	0.644794	0.809796	0.0916245	0.190579	expression site-associated gene 3 (ESAG3) pseudogene
Tb05.5K5.190	0.154456	5.6023	6.9189	0.0183448	0.0971814	1.01242	1.73649	receptor-type adenylate cyclase GRESAG 4 putative
TRY.831	0.15439	0.141091	0.552418	0.468263	0.680722	0.16703	0.32951	TRY.831
Tb927.10.3870	0.154355	6.08129	3.44208	0.0823504	0.251244	0.599904	1.08433	hypothetical protein conserved
TRY.80	0.154326	4.87995	7.56501	0.0143648	0.0832734	1.07949	1.8427	TRY.80
Tb11.v5.0251	0.154257	4.39261	7.21385	0.0163892	0.0908249	1.0418	1.78544	phosphatase putative
Tb927.7.160	0.154223	6.68231	8.21948	0.0113081	0.0718303	1.14369	1.94661	expression site-associated gene 2 (ESAG2) degenerate
Tb927.3.5140	0.15412	5.05573	4.44581	0.0513493	0.187985	0.725876	1.28947	exonuclease putative
KS17gene_2888a	0.154065	4.21432	5.75091	0.0292297	0.132199	0.87877	1.53418	KS17gene_2888a
MSTRG.643	0.153995	2.12317	2.11827	0.165174	0.383357	0.416396	0.782059	MSTRG.643
MSTRG.881	0.153874	3.69625	2.85915	0.110524	0.30216	0.519763	0.956542	MSTRG.881
KS17gene_4366a	0.153806	5.85345	8.32669	0.0108818	0.0699994	1.15491	1.9633	KS17gene_4366a
Tb927.4.2460	0.153763	5.16772	2.71274	0.119333	0.316963	0.498991	0.92324	kinatase putative
Tb927.11.490	0.153719	5.06614	8.76706	0.00931277	0.0630489	1.20032	2.03092	hypothetical protein conserved
Tb927.2.4150	0.153372	5.96953	14.685	0.0015051	0.01832	1.73707	2.82243	hypothetical protein conserved
KS17gene_394a	0.153369	4.16442	3.8075	0.0690244	0.224448	0.648885	1.161	KS17gene_394a
Tb11.v5.0380	0.153298	3.53695	3.92938	0.0651569	0.217042	0.663456	1.18604	variant surface glycoprotein (VSG atypical) putative
KS17gene_6785a	0.153226	2.85922	3.09571	0.0978853	0.278884	0.554577	1.00928	KS17gene_6785a
TRY.62	0.153218	4.01836	2.86616	0.110123	0.3013	0.521001	0.958122	TRY.62
Tb927.7.6680	0.15321	4.71103	2.40211	0.141011	0.348723	0.457519	0.850748	STE/STE11 serine/threonine-protein kinase putative
Tb09.v4.0171	0.153137	-0.794444	0.249131	0.62458	0.795062	0.0995988	0.204412	variant surface glycoprotein (VSG pseudogene) putative
Tb927.11.20430	0.153011	0.180948	0.665685	0.426715	0.646901	0.189162	0.369862	variant surface glycoprotein (VSG) putative
Tb927.10.4410	0.152971	0.172929	0.67206	0.424555	0.645782	0.189914	0.372066	hypothetical protein
Tb927.2.5760	0.15296	4.83614	0.900714	0.356912	0.585622	0.232382	0.447439	Flagellar Member 8
Tb11.v5.0771	0.152914	2.92944	2.98641	0.103497	0.288901	0.539252	0.985072	hypothetical protein conserved
KS17gene_4622a	0.152854	7.87405	8.41196	0.0105558	0.0684605	1.16456	1.97651	KS17gene_4622a
Tb927.9.7040	0.152714	4.98518	5.99107	0.0264882	0.124274	0.90562	1.57695	hypothetical protein conserved
TRY.3	0.15271	0.356942	0.788021	0.388041	0.613249	0.212363	0.411122	TRY.3
Tb11.v5.0648	0.152679	3.27977	3.23583	0.0912133	0.267442	0.57277	1.03994	hypothetical protein conserved
Tb927.3.930	0.152646	9.00141	1.61922	0.221647	0.451232	0.345601	0.654338	dynein heavy chain putative
KS17gene_7536a	0.152644	2.72072	2.36047	0.144269	0.353379	0.45176	0.840828	KS17gene_7536a
Tb927.10.2920	0.152631	6.061	8.45829	0.0103833	0.0677757	1.16893	1.98366	SUMO-interacting motif-containing protein
Tb927_10_v4.snoRNA.0056:snoRNA	0.152595	0.772658	1.38643	0.256478	0.48823	0.311375	0.590949	term
Tb927_08_v4.snoRNA.0029	0.152587	3.96854	6.0019	0.0263717	0.123891	0.90696	1.57886	C/D snoRNA
Tb927.4.500	0.152583	5.08606	5.85474	0.0280061	0.128883	0.889803	1.55275	FHA domain containing protein putative
MSTRG.529	0.15251	2.11872	1.31873	0.267947	0.499742	0.301254	0.571952	MSTRG.529
Tb927.2.2920	0.152472	4.91514	6.21209	0.024224	0.117342	0.930545	1.61575	UAA transporter family putative
Tb927.7.6920	0.152425	5.35133	5.37613	0.0341894	0.145981	0.835704	1.46611	hypothetical protein conserved
Tb927.11.4280	0.152396	6.65133	6.14791	0.0248577	0.119144	0.923927	1.60454	hypothetical protein conserved
Tb927.3.570	0.152393	6.7504	10.062	0.00600267	0.047161	1.32642	2.22166	expression site-associated gene 2 (ESAG2) protein putative
KS17gene_6718a	0.152306	2.94624	3.39956	0.0840909	0.254985	0.593486	1.07525	KS17gene_6718a
Tb927.5.1370	0.152304	4.46158	9.86471	0.00640718	0.0490539	1.30933	2.19333	peptidyl-prolyl cis-trans isomerase putative
Tb927.10.3410	0.152278	-1.13489	0.253331	0.621698	0.793132	0.100654	0.20642	hypothetical protein
Tb927.11.3250	0.152163	9.06095	1.81112	0.197408	0.424059	0.372574	0.704635	dynein heavy chain putative
Tb927.7.5370	0.152107	6.37802	5.43399	0.0333637	0.143598	0.842851	1.47673	hypothetical protein conserved
Tb927.7.3320	0.152078	5.47109	14.1855	0.00172731	0.0200184	1.69857	2.76263	ATG12/APG12 putative
MSTRG.934	0.152056	4.93908	2.59696	0.126904	0.327242	0.485131	0.896525	MSTRG.934
KS17gene_3717a	0.151993	1.57361	1.36627	0.259823	0.491051	0.308873	0.585322	KS17gene_3717a
Tb927.8.7730	0.151977	5.32889	3.84553	0.0677895	0.222162	0.65333	1.16884	Sphingosine N-acyltransferase putative
Tb927.11.5340	0.151928	5.40483	4.43648	0.0515664	0.18844	0.724827	1.28763	Cell division protein kinase putative
Tb927.6.3860	0.151901	5.14092	10.5938	0.00504948	0.0419962	1.37679	2.29675	leucyl/phenylalanyl-tRNA protein transferase putative
Tb927.11.520	0.151809	5.38657	15.6717	0.00115486	0.0153072	1.8151	2.93747	hypothetical protein conserved
Tb927.8.4780	0.151758	7.68253	1.50828	0.237422	0.46776	0.329977	0.62448	Flagellar Member 3
KS17gene_4116a	0.151669	2.07876	2.67592	0.12168	0.320052	0.494779	0.914781	KS17gene_4116a
Tb927.9.15660	0.151664	5.45222	14.6737	0.00150974	0.0183351	1.73672	2.8211	procyclic-enriched flagellar receptor adenylate cyclase 6
MSTRG.799	0.151618	2.26508	2.60205	0.126559	0.326746	0.48579	0.897706	MSTRG.799
Tb927.5.3630	0.151563	4.8429	6.09717	0.0253722	0.120754	0.918098	1.59564	hypothetical protein conserved
TRY.52	0.151465	2.59031	2.03392	0.173325	0.393962	0.404545	0.76114	TRY.52
KS17gene_8288a	0.151423	3.66776	3.25045	0.0905491	0.266099	0.574957	1.04312	KS17gene_8288a
Tb927_09_v4.snoRNA.0041	0.151368	-0.00510611	1.11886	0.3489	0.577711	0.238289	0.457299	C/D snoRNA
Tb927.6.3620	0.151327	5.7231	8.09748	0.0118166	0.0737488	1.13225	1.92751	zinc finger protein putative
MSTRG.354	0.151232	-1.90793	0.253344	0.659173	0.818103	0.0871922	0.181001	MSTRG.354
MSTRG.371	0.15119	1.81309	1.60192	0.224016	0.452977	0.343923	0.649721	MSTRG.371
Tb927_09_v4.snoRNA.0056	0.151184	3.18015	2.97498	0.104106	0.289973	0.537642	0.982524	C/D snoRNA
TRY.402	0.15116	-0.957035	0.301501	0.590636	0.772108	0.112322	0.22868	TRY.402
Tb927.2.2360	0.151084	4.28195	6.35073	0.0229176	0.112973	0.947027	1.63983	Ankyrin repeats (3 copies)/Zinc finger C3HC4 type (RING finger) putative
Tb927.8.4080	0.151076	3.83393	5.86392	0.0279008	0.128722	0.890347	1.55438	hypothetical protein conserved
KS17gene_6888a	0.151046	4.73824	6.1733	0.0246048	0.118492	0.926311	1.60898	KS17gene_6888a
KS17gene_8593a	0.151046	4.23323	7.59781	0.0141908	0.0825006	1.08354	1.84799	KS17gene_8593a
Tb927.3.5160	0.150951	6.24355	5.76447	0.0290664	0.131713	0.880372	1.53661	Basal body protein
Tb927.9.3780	0.150879	5.32347	6.60623	0.0207161	0.10575	0.975718	1.68369	Mitochondrial pyruvate carrier 1
Tb927.5.2710	0.150831	5.25381	7.51121	0.0146555	0.0844761	1.07327	1.834	hypothetical protein conserved
Tb927.8.7480	0.150774	5.19499	3.99572	0.0631593	0.212673	0.672288	1.19956	hypothetical protein conserved
KS17gene_1619a	0.150752	2.37254	1.77279	0.201969	0.42899	0.367553	0.694715	KS17gene_1619a
TRY.1052	0.150692	-0.124351	0.48317	0.497108	0.704546	0.152091	0.30355	TRY.1052
Tb927.7.6050	0.150491	6.75466	5.0811	0.0387858	0.158139	0.80096	1.41133	receptor-type adenylate cyclase GRESAG 4 putative
KS17gene_5667a	0.15043	2.2645	2.68781	0.120916	0.319178	0.495967	0.917516	KS17gene_5667a
Tb927.5.3130	0.150414	4.05916	1.59969	0.224324	0.45313	0.343777	0.649124	hypothetical protein
MSTRG.768	0.150367	4.57298	2.46142	0.136523	0.341836	0.466182	0.864795	MSTRG.768
Tb11.v5.0331	0.15036	5.71883	3.37071	0.0852963	0.25733	0.58951	1.06907	THT1 - hexose transporter putative
Tb927.10.11040	0.15028	5.79539	16.0946	0.00103376	0.0143493	1.84317	2.98558	hypothetical protein conserved
Tb927.8.3930	0.15024	5.49812	11.0065	0.00442751	0.0385865	1.41356	2.35384	Gryzun putative trafficking through Golgi putative
Tb927.6.1860	0.150145	4.30374	3.61635	0.0756484	0.23808	0.623277	1.1212	conserved protein
KS17gene_591a	0.150142	2.20368	1.94772	0.182179	0.405265	0.392261	0.739501	KS17gene_591a
Tb11.v5.0119	0.150132	0.274629	0.612329	0.445507	0.662636	0.178725	0.351145	variant surface glycoprotein (VSG) pseudogene
Tb927.10.6050	0.150094	8.25747	3.16715	0.0944134	0.273493	0.563054	1.02497	clathrin heavy chain
MSTRG.122	0.150077	3.19826	1.7152	0.209076	0.437394	0.359128	0.679696	MSTRG.122
Tb11.v5.0346	0.150036	3.63788	4.42047	0.0519413	0.189351	0.722732	1.28449	BarP protein putative
TRY.355	0.14991	2.7011	2.45765	0.136802	0.342235	0.465676	0.863906	TRY.355
KS17gene_80a	0.149908	3.9953	6.50871	0.0215264	0.108488	0.964619	1.66703	KS17gene_80a
Tb927.4.1840	0.149774	5.49737	3.99421	0.0632038	0.212693	0.672247	1.19926	Carboxypeptidase-like protein
MSTRG.240	0.149539	2.36804	1.81228	0.197273	0.423832	0.372806	0.704933	MSTRG.240
Tb10_snoRNA_0049:snoRNA	0.149533	0.950678	1.3959	0.254927	0.487106	0.312377	0.593584	term
MSTRG.223	0.149435	3.19515	4.77659	0.0442987	0.171458	0.765841	1.35361	MSTRG.223
KS17gene_1058a	0.149331	5.72985	8.16141	0.0115469	0.0727488	1.13817	1.93753	KS17gene_1058a
Tb927.7.5970	0.149252	6.58977	10.9582	0.00449562	0.038799	1.41118	2.34721	protein associated with differentiation 5 putative
Tb927.3.1420	0.149218	6.85316	3.68196	0.0732937	0.233347	0.631997	1.13493	hypothetical protein conserved
KS17gene_5533a	0.149204	1.72285	2.47534	0.135495	0.340163	0.468313	0.868077	KS17gene_5533a
Tb927.6.350	0.149178	5.43435	11.9114	0.00334532	0.0316022	1.50028	2.47556	hypothetical protein conserved
MSTRG.219	0.14907	2.10265	1.95337	0.181582	0.40476	0.392803	0.740928	MSTRG.219
Tb927.10.15570	0.149045	5.22145	12.7617	0.00259491	0.0265992	1.57513	2.58588	transcription factor IIa putative
Tb927.8.2370	0.149029	6.45188	7.11203	0.017036	0.0928803	1.03208	1.76863	dicer-like protein
Tb927.2.4230	0.148987	7.2018	2.28714	0.150235	0.362331	0.440894	0.823228	NUP-1 protein putative
TRY.942	0.14898	3.15362	3.03349	0.101034	0.28398	0.546713	0.995532	TRY.942
Tb927.8.5550	0.148884	4.59061	6.21044	0.0242401	0.117342	0.930545	1.61547	hypothetical protein conserved
KS17gene_6206a	0.148878	5.59577	15.9015	0.00108717	0.0147717	1.83057	2.9637	KS17gene_6206a
MSTRG.7	0.148748	1.17555	1.6764	0.214045	0.442457	0.354128	0.669494	MSTRG.7
Tb927.6.1620	0.148685	4.38064	4.48691	0.0504056	0.185524	0.731599	1.29752	Zn-finger in Ran binding protein and others putative
Tb927.7.1850	0.148678	5.35762	9.36104	0.00758834	0.0549932	1.25969	2.11985	hypothetical protein conserved
TRY.547	0.148678	3.68382	3.58842	0.0766777	0.240361	0.619137	1.11533	TRY.547
MSTRG.410	0.148596	1.16953	1.54386	0.232207	0.461323	0.335995	0.634124	MSTRG.410
Tb927_08_v4.snoRNA.0018	0.148563	4.25055	7.34874	0.0155752	0.0880199	1.05542	1.80757	C/D snoRNA
KS17gene_7805a	0.148531	2.44838	2.73249	0.118096	0.314857	0.501887	0.927764	KS17gene_7805a
Tb927_08_v4.snoRNA.0027	0.14849	3.98374	7.79775	0.0131807	0.079023	1.10225	1.88006	C/D snoRNA
KS17gene_6516a	0.148486	4.08671	6.35358	0.0228916	0.112884	0.947369	1.64032	KS17gene_6516a
KS17gene_947a	0.148329	3.80938	3.66496	0.0738952	0.234853	0.629203	1.13138	KS17gene_947a
Tb11.v5.0628	0.148282	4.48585	4.51924	0.0496774	0.183904	0.73541	1.30384	tubulin binding cofactor c putative
Tb927.8.6080	0.148269	4.02527	4.45162	0.0512145	0.187685	0.72657	1.29061	Glycerophosphoryl diester phosphodiesterase family putative
KS17gene_5380a	0.148249	0.647789	0.806178	0.38276	0.609744	0.214852	0.417074	KS17gene_5380a
Tb11.v5.0332	0.148168	6.09351	3.0917	0.0980848	0.279272	0.553972	1.0084	THT2A - glucose transporter putative
Tb927.1.1580	0.148141	4.33866	6.21807	0.024166	0.117214	0.931022	1.6168	electron transport protein SCO1/2 putative
Tb927.8.4300	0.148121	4.11944	2.72781	0.118388	0.315457	0.501059	0.926692	hypothetical protein
MSTRG.991	0.148037	3.19806	3.17133	0.0942151	0.27321	0.563503	1.02588	MSTRG.991
TRY.603	0.148027	3.54095	2.02955	0.17376	0.394375	0.404091	0.76005	TRY.603
Tb927.11.15300	0.14802	5.44732	7.48172	0.0148177	0.0850315	1.07042	1.82922	hypothetical protein conserved
Tb927.9.15630	0.147977	3.75487	3.78336	0.0698221	0.226031	0.645832	1.15601	BARP protein
Tb927.6.690	0.147883	4.45422	3.47449	0.0810523	0.248983	0.60383	1.09123	hypothetical protein conserved
Tb927.11.180	0.147867	4.86074	5.78007	0.02888	0.131245	0.881918	1.5394	electron transfer flavoprotein putative
Tb927.3.5220	0.147699	4.61989	2.50127	0.133605	0.337465	0.471772	0.874177	hypothetical protein conserved
Tb927.11.2820	0.147699	0.310417	0.354103	0.560244	0.749297	0.125346	0.251623	hypothetical protein conserved
Tb11.v5.0827	0.147596	4.48637	2.07622	0.169176	0.388576	0.410524	0.771662	NUP-1 protein putative
Tb927.2.5600	0.147556	5.43056	3.638	0.0748614	0.236705	0.625792	1.12574	hypothetical protein conserved
Tb8.NT.18	0.147517	3.95375	2.44062	0.138076	0.344148	0.463254	0.859881	Noncoding RNA putative
Tb927_08_v4.snoRNA.0038	0.147499	2.59652	2.77672	0.115383	0.310571	0.507839	0.937858	C/D snoRNA
MSTRG.167	0.147489	4.6207	1.68498	0.212933	0.44171	0.354863	0.671757	MSTRG.167
Tb927.7.7000	0.147415	5.8431	2.31764	0.147717	0.358841	0.445097	0.830568	hook complex protein conserved
Tb927.5.3580	0.147352	4.62559	9.36606	0.00757541	0.0549612	1.25994	2.12059	phosphoglycerate mutase protein putative
MSTRG.332	0.14721	-0.956934	0.601487	0.504257	0.709649	0.148956	0.297348	MSTRG.332
Tb927.4.3820	0.14721	4.52215	8.14662	0.0116087	0.0728671	1.13747	1.93522	hypothetical protein conserved
KS17gene_5966a	0.147069	1.72036	1.91145	0.186074	0.409758	0.387473	0.730315	KS17gene_5966a
TRY.75	0.14704	0.81009	0.695765	0.41667	0.638338	0.194949	0.380208	TRY.75
KS17gene_3639a	0.147026	1.12513	1.35189	0.262246	0.493716	0.306523	0.58129	KS17gene_3639a
MSTRG.507	0.146977	2.71108	3.65694	0.0741813	0.235341	0.628302	1.12971	MSTRG.507
Tb927.8.2400	0.146941	4.78019	7.207	0.0164318	0.0909485	1.0412	1.78431	hypothetical protein conserved
MSTRG.838	0.14692	-0.0433722	0.449264	0.512384	0.714991	0.1457	0.290405	MSTRG.838
MSTRG.71	0.146892	4.5627	4.03778	0.0619297	0.21054	0.676665	1.2081	MSTRG.71
Tb927.11.5640	0.146874	6.10807	4.6199	0.0474878	0.178781	0.747678	1.32342	hypothetical protein conserved
Tb927.10.3750	0.146858	5.98863	6.73321	0.0197131	0.102328	0.990007	1.70525	Endonuclease/Exonuclease/phosphatase family putative
Tb11.v5.0239	0.14682	4.97609	8.21239	0.011337	0.0719133	1.14319	1.9455	TPR-repeat-containing chaperone protein DNAJ putative
Tb927.11.12870	0.146757	5.08444	4.6592	0.0466635	0.176992	0.752046	1.33102	hypothetical protein conserved
KS17gene_1745a	0.146749	3.42208	4.38923	0.0526822	0.190627	0.719816	1.27834	KS17gene_1745a
KS17gene_6905a	0.146528	2.29032	1.65122	0.217351	0.445658	0.350999	0.662838	KS17gene_6905a
Tb927.7.360	0.146514	4.30284	8.28968	0.0110268	0.0707082	1.15053	1.95755	hypothetical protein conserved
Tb927_10_v4.snoRNA.0033:snoRNA	0.146458	2.12759	1.67875	0.213739	0.442276	0.354306	0.670116	term
Tb927.6.150	0.146454	4.78365	1.38552	0.256629	0.488255	0.311354	0.590695	retrotransposon hot spot protein 3 (RHS3) frameshift
Tb927.11.8185	0.146451	3.52035	5.17022	0.0373258	0.154314	0.811594	1.42799	Zinc finger C3HC4 type (RING finger) containing protein putative
TRY.117	0.146432	2.32211	1.92489	0.184619	0.407995	0.389345	0.733725	TRY.117
Tb927_06_v4.snoRNA.0022	0.146417	1.81474	2.07302	0.169485	0.388909	0.410152	0.770869	H/ACA-like snoRNA
Tb927_08_v4.snoRNA.0020	0.146319	4.24782	7.02913	0.0175843	0.0947056	1.02362	1.75488	C/D snoRNA
Tb927.7.1090	0.146298	5.25267	2.12299	0.164731	0.382514	0.417353	0.783224	DNA repair protein RAD5 putative
Tb927.3.2710	0.14629	6.2152	9.32873	0.0076722	0.055367	1.25675	2.11508	6-phosphofructo-2-kinase 2
Tb927.9.2380	0.146257	1.06818	1.151	0.299488	0.529413	0.276205	0.523621	tRNA Selenocysteine
KS17gene_7874a	0.146242	1.64596	1.20237	0.289315	0.520321	0.283729	0.538628	KS17gene_7874a
Tb927.5.3990	0.146165	4.76024	5.57141	0.0314933	0.138984	0.857037	1.50178	variant surface glycoprotein (VSG atypical) putative
Tb11.v5.0353	0.146055	2.01135	1.69393	0.211781	0.440685	0.355872	0.674112	retrotransposon hot spot (RHS) protein putative
Tb927.10.13030	0.146041	5.31116	4.5393	0.0492319	0.183018	0.737507	1.30775	cysteine peptidase Clan CA family C2 putative
Tb927.7.2280	0.145983	4.81918	10.2743	0.00559948	0.0449389	1.34738	2.25185	hypothetical protein conserved
Tb927.9.1365	0.145965	3.83898	3.08192	0.0985729	0.280168	0.552581	1.00624	hypothetical protein
KS17gene_5916a	0.145936	1.83881	1.61576	0.222118	0.451523	0.34532	0.653416	KS17gene_5916a
TRY.13	0.145913	2.98567	4.51788	0.0497079	0.183968	0.735257	1.30357	TRY.13
Tb927.11.5120	0.14587	5.25511	5.14953	0.037659	0.155014	0.809628	1.42413	TPR repeat/SET domain containing protein putative
Tb927.3.5250	0.145806	3.4113	0.867998	0.365558	0.593786	0.22637	0.437043	Zinc finger CCCH domain-containing protein 8
KS17gene_4638a	0.145791	4.50941	5.75265	0.0292087	0.132189	0.878806	1.53449	KS17gene_4638a
KS17gene_4703a	0.145739	3.21114	3.4303	0.0828282	0.252182	0.598285	1.08182	KS17gene_4703a
Tb927.8.6580	0.145726	6.56749	7.07837	0.0172562	0.0936958	1.02828	1.76305	Succinate dehydrogenase [ubiquinone] flavoprotein subunit mitochondrial
KS17gene_1616a	0.145689	5.99163	5.32096	0.0349989	0.148145	0.829313	1.45595	KS17gene_1616a
TRY.81	0.145678	5.24926	6.0138	0.0262444	0.123457	0.908485	1.58096	TRY.81
Tb427VSG-3064	0.145664	1.75125	2.04172	0.17255	0.392831	0.405794	0.763084	Tb427VSG-3064
Tb927.9.7020	0.145605	3.88158	3.66522	0.073886	0.234853	0.629203	1.13144	hypothetical protein conserved
Tb927.8.5270	0.145421	5.35763	5.92828	0.0271752	0.126246	0.898784	1.56583	hypothetical protein conserved
Tb927.2.1770	0.145419	3.1995	4.02844	0.0622004	0.210864	0.675998	1.20621	hypothetical protein conserved truncated
Tb927.10.4340	0.145356	-0.240848	0.594625	0.452039	0.667179	0.175757	0.344824	hypothetical protein
TRY.863	0.145351	2.5182	2.34795	0.145266	0.355087	0.449665	0.837835	TRY.863
Tb927.5.2880	0.145342	3.5862	4.80485	0.0437503	0.170357	0.768639	1.35902	chaperone protein DnaJ putative
Tb927.6.870	0.145293	5.96773	6.45386	0.0219981	0.109851	0.959195	1.65761	myotubularin putative
Tb927.10.8590	0.145289	6.93253	7.97956	0.012333	0.0754814	1.12216	1.90893	flagellum transition zone component
Tb927.4.2490	0.145262	4.59889	7.64471	0.0139461	0.0815121	1.08878	1.85555	hypothetical protein conserved
Tb927.9.5520	0.14522	5.39194	2.98212	0.103725	0.289481	0.53838	0.984115	ubiquitin carboxyl-terminal hydrolase putative
TRY.728	0.145218	3.20296	4.54446	0.0491179	0.182728	0.738194	1.30876	TRY.728
Tb2.NT.51	0.145198	2.53519	1.99865	0.17688	0.398755	0.399294	0.752321	Noncoding RNA putative
Tb927.4.5050	0.145121	5.32422	10.6135	0.00501751	0.0418283	1.37853	2.29951	dihydrolipoamide dehydrogenase pseudogene putative
KS17gene_4350a	0.145058	6.2668	4.39783	0.0524769	0.190362	0.720419	1.28003	KS17gene_4350a
Tb927.4.4390	0.145009	6.12849	14.5929	0.0015435	0.0186494	1.72933	2.81149	hypothetical protein
Tb927.4.4900	0.144991	6.68707	16.192	0.00100796	0.0141199	1.85017	2.99656	hypothetical protein
Tb927.3.3840	0.144841	4.45555	7.47955	0.0148297	0.0850315	1.07042	1.82887	Family of unknown function (DUF572) putative
KS17gene_37a	0.144722	4.29433	3.71438	0.0721619	0.230947	0.636487	1.14169	KS17gene_37a
Tb927_10_v4.snoRNA.0017:snoRNA	0.14469	1.52084	1.48819	0.240432	0.470951	0.327024	0.619008	term
Tb927.9.16090	0.144672	-1.40399	0.266504	0.612851	0.787007	0.104021	0.212645	variant surface glycoprotein (VSG pseudogene) putative
MSTRG.703	0.144671	4.01577	4.74029	0.0450147	0.172981	0.762002	1.34665	MSTRG.703
TRY.1070	0.144662	4.48505	2.38865	0.142054	0.350004	0.455927	0.847548	TRY.1070
MSTRG.339	0.144653	1.65868	1.5921	0.225375	0.454091	0.342857	0.647095	MSTRG.339
Tb927.11.11580	0.144629	5.17737	7.7116	0.0136055	0.0804485	1.09448	1.86629	hypothetical protein conserved
Tb927.6.500	0.144583	3.0373	3.74896	0.0709775	0.228496	0.641121	1.14888	gene related to expression site-associated gene 2 (GRESAG2) putative
TRY.335	0.144529	3.16935	4.23455	0.0565378	0.199025	0.701093	1.24766	TRY.335
Tb927.4.1420	0.144494	4.9501	6.37377	0.0227084	0.112253	0.949802	1.64381	hypothetical protein conserved
MSTRG.178	0.14449	3.4074	2.8021	0.11386	0.307548	0.512087	0.943628	MSTRG.178
KS17gene_1088a	0.14441	4.60441	9.30709	0.00772895	0.0556148	1.25481	2.11188	KS17gene_1088a
Tb10_snoRNA_0034:snoRNA	0.144301	1.2186	1.60949	0.222975	0.452161	0.344707	0.651744	term
Tb11.v5.0656	0.144271	2.3396	2.24454	0.153841	0.368682	0.433348	0.812929	hypothetical protein conserved
Tb927.11.12520	0.14421	5.26136	8.00857	0.0122036	0.0750401	1.12471	1.91351	hypothetical protein conserved
KS17gene_3984a	0.144164	2.77376	1.83432	0.194711	0.420512	0.376222	0.710608	KS17gene_3984a
Tb927_09_v4.snoRNA.0034	0.144153	0.924256	1.02646	0.326287	0.555705	0.255156	0.4864	C/D snoRNA
Tb927.9.2760	0.144094	5.6311	11.0565	0.00435826	0.0381468	1.41854	2.36069	EB1-like C-terminal motif containing protein putative
Tb927.9.2080	0.14394	5.4347	2.4911	0.134343	0.338648	0.470252	0.871786	invariant surface glycoprotein 100 point mutation
Tb927.9.7390	0.143932	1.12963	1.42763	0.249817	0.481293	0.317591	0.602379	variant surface glycoprotein (VSG)-related putative
Tb927.8.7060	0.143888	6.11909	13.0162	0.00240886	0.0254076	1.59504	2.61819	hypothetical protein conserved
KS17gene_5946a	0.143827	3.91726	1.79162	0.199712	0.426298	0.370286	0.699596	KS17gene_5946a
MSTRG.316	0.143756	1.3057	1.06168	0.318382	0.546589	0.262339	0.497052	MSTRG.316
KS17gene_5927a	0.143749	0.975444	1.08815	0.312613	0.541967	0.266027	0.504993	KS17gene_5927a
Tb927.9.11690	0.143367	5.52755	6.36913	0.0227503	0.112421	0.949151	1.64301	hypothetical protein conserved
MSTRG.913	0.143215	0.897669	0.669611	0.425383	0.646314	0.189556	0.37122	MSTRG.913
Tb11.v5.1054	0.142968	4.10304	2.74925	0.117059	0.313436	0.503851	0.931595	nucleobase/nucleoside transporter 8.1 putative
Tb927.10.580	0.142964	4.73775	6.31222	0.0232721	0.11407	0.942827	1.63316	hypothetical protein conserved
KS17gene_3574a	0.142901	1.75452	1.9656	0.180297	0.403035	0.394657	0.744012	KS17gene_3574a
Tb927.3.4240	0.142767	4.49705	5.07915	0.0388185	0.158227	0.800719	1.41096	thioredoxin putative
Tb927.10.9675	0.142744	3.26653	4.23139	0.0566199	0.199166	0.700786	1.24703	hypothetical protein
KS17gene_1625a	0.142724	5.2412	8.21406	0.0113301	0.0719061	1.14323	1.94577	KS17gene_1625a
KS17gene_1620a	0.142721	4.92206	3.83754	0.0680467	0.222543	0.652586	1.16719	KS17gene_1620a
Tb927.11.13480	0.142669	4.40516	8.28346	0.0110514	0.0707943	1.15	1.95658	SUMO-interacting motif-containing protein
Tb927.3.5810	0.142615	3.7602	2.41066	0.140352	0.347745	0.458739	0.852781	expression site-associated gene 2 (ESAG2) (pseudogene)
Tb927.7.6490	0.142587	6.66151	3.13076	0.0961635	0.276034	0.559037	1.01699	hypothetical protein conserved
Tb927.11.18930	0.142527	-0.121545	0.409701	0.531314	0.729997	0.136679	0.274649	variant surface protein (VSG) putative
Tb927_08_v4.snoRNA.0009	0.14251	3.11157	2.56711	0.12895	0.329968	0.481528	0.88958	C/D snoRNA
Tb927.11.14650	0.14247	5.9837	10.7654	0.00477949	0.0406314	1.39114	2.32062	SUMO-interacting motif-containing protein
Tb927.10.2200	0.142451	5.14845	6.59023	0.0208466	0.106268	0.973597	1.68096	hypothetical protein conserved
TRY.192	0.142272	4.78742	5.47519	0.0327898	0.142056	0.84754	1.48426	TRY.192
MSTRG.656	0.142266	4.87716	1.78758	0.200194	0.426814	0.369761	0.698548	MSTRG.656
Tb927.1.4560	0.142231	3.22143	1.21061	0.287727	0.519306	0.284576	0.541019	cyclin-like F-box protein 1B
Tb927.8.2290	0.142193	5.04684	9.22705	0.00794305	0.0566671	1.24667	2.10001	hypothetical protein conserved
Tb927_10_v4.snoRNA.0071:snoRNA	0.142162	1.50707	1.39508	0.255061	0.487231	0.312265	0.593356	term
MSTRG.161	0.142101	5.85357	5.14238	0.0377749	0.155311	0.808797	1.4228	MSTRG.161
KS17gene_6646a	0.14209	3.20152	2.40877	0.140497	0.347861	0.458594	0.852333	KS17gene_6646a
Tb927.7.1270	0.141906	5.48826	9.78113	0.00658782	0.0499878	1.30114	2.18126	hypothetical protein conserved
KS17gene_7203a	0.141903	1.01214	1.29885	0.271443	0.503045	0.298394	0.566322	KS17gene_7203a
KS17gene_4373a	0.141853	2.81941	1.53399	0.233639	0.463007	0.334413	0.631454	KS17gene_4373a
Tb927.8.4690	0.141818	5.715	12.1421	0.00311988	0.0301108	1.52128	2.50586	hypothetical protein conserved
Tb927.10.4730	0.141744	4.72089	3.76095	0.0705724	0.227398	0.643213	1.15136	ribonuclease HII putative
Tb927.11.4030	0.141713	7.10589	9.34186	0.007638	0.0552403	1.25774	2.11702	hypothetical protein conserved
MSTRG.279	0.141667	3.60569	2.68367	0.121181	0.319542	0.495473	0.916564	MSTRG.279
Tb927.10.12750	0.141626	2.91285	1.95019	0.181918	0.404865	0.392689	0.740125	hypothetical protein
MSTRG.236	0.14161	0.794511	0.754846	0.39798	0.622425	0.205913	0.400139	MSTRG.236
MSTRG.683	0.141598	3.78788	4.59386	0.0480433	0.179988	0.744758	1.31837	MSTRG.683
MSTRG.110	0.141589	0.537481	0.945876	0.345457	0.574561	0.240663	0.461606	MSTRG.110
MSTRG.169	0.141383	5.58559	3.7902	0.069595	0.225477	0.646898	1.15742	MSTRG.169
Tb11.v5.0197	0.14136	7.20371	3.24731	0.090691	0.266276	0.574669	1.04244	clathrin heavy chain putative
Tb927_08_v4.snoRNA.0034	0.14134	2.30716	1.59696	0.224701	0.453455	0.343466	0.648395	C/D snoRNA
Tb927.8.830	0.141331	6.79242	10.0242	0.00607784	0.0475149	1.32317	2.21625	Protein of unknown function (DUF3608) putative
Tb927.3.1570	0.14129	4.89983	4.86087	0.0426866	0.167966	0.774779	1.36971	Lapatinib-binding protein kinase 3
MSTRG.665	0.141263	0.920446	0.906377	0.355446	0.584469	0.233238	0.449226	MSTRG.665
Tb927.4.4000	0.141185	3.43912	4.43527	0.0515946	0.188446	0.724814	1.2874	amino acid transporter putative
Tb927.10.6470	0.141122	5.42516	10.351	0.00546154	0.0443072	1.35353	2.26268	hypothetical protein
Tb11.v5.0702	0.14112	6.41289	10.9786	0.00446673	0.0387026	1.41226	2.35001	calpain-like cysteine peptidase putative
Tb927.8.6610	0.141077	5.33031	7.83981	0.0129789	0.0783089	1.10619	1.88676	hypothetical protein conserved
Tb927.10.3320	0.141021	5.12415	9.5053	0.00722643	0.0531366	1.27461	2.14108	hypothetical protein conserved
MSTRG.254	0.140953	-0.637368	0.407313	0.532498	0.730584	0.13633	0.273682	MSTRG.254
Tb927.11.1380	0.140902	6.84973	1.83862	0.194217	0.419937	0.376815	0.711713	Right handed beta helix region/Periplasmic copper-binding protein (NosD) putative
KS17gene_6056a	0.140888	3.78857	1.41228	0.252271	0.484182	0.314991	0.598132	KS17gene_6056a
Tb427VSG-7319	0.140816	1.31693	1.38433	0.256825	0.488443	0.311186	0.590363	Tb427VSG-7319
Tb927.8.4530	0.140816	5.34728	10.7962	0.00473288	0.0403985	1.39363	2.32487	hypothetical protein conserved
Tb927.9.970	0.140695	-2.02623	0.18116	0.676131	0.829457	0.0812064	0.169969	variant surface glycoprotein (VSG pseudogene) putative
Tb927_09_v4.snoRNA.0060	0.14067	-1.92536	0.128368	0.724882	0.860289	0.0653558	0.139732	H/ACA-like snoRNA
KS17gene_2036a	0.140586	2.24087	2.55688	0.12966	0.331255	0.479838	0.887194	KS17gene_2036a
Tb927.11.1530	0.140549	4.91941	5.19813	0.0368818	0.153027	0.815232	1.43319	expression site-associated gene 3 (ESAG3) protein putative
KS17gene_5021a	0.140523	1.27789	0.869218	0.36523	0.593405	0.226648	0.437433	KS17gene_5021a
Tb927.8.8130	0.140511	4.92352	3.11388	0.096988	0.277458	0.556803	1.01328	hypothetical protein conserved
TRY.1022	0.140468	5.1502	5.41992	0.0335623	0.144171	0.841123	1.47415	TRY.1022
TRY.637	0.140465	3.61198	1.82297	0.196025	0.422403	0.374273	0.707688	TRY.637
Tb927.10.15400	0.140444	6.01323	3.80013	0.0692669	0.22503	0.647759	1.15947	kinesin putative
Tb927.10.700	0.140432	4.46113	6.82249	0.0190411	0.100047	0.999797	1.72031	hypothetical protein conserved
KS17gene_7740a	0.140404	1.68144	0.919765	0.352014	0.580772	0.235994	0.45344	KS17gene_7740a
TRY.925	0.140399	4.75472	2.18251	0.159283	0.375426	0.425476	0.797831	TRY.925
Tb927.10.15770	0.140391	5.42934	11.5746	0.00370855	0.0340999	1.46725	2.4308	hypothetical protein conserved
Tb927.9.9600	0.140362	5.7568	5.27733	0.0356547	0.150071	0.823703	1.44788	DNA replication licensing factor MCM9 putative
Tb927.10.16020	0.140311	5.18459	3.20436	0.0926634	0.270077	0.568513	1.03309	pre-RNA processing PIH1/Nop17 putative
Tb927.7.2420	0.140255	3.78074	1.56432	0.229277	0.457736	0.339385	0.639639	glycogen synthase kinase-3 alpha putative
Tb927.2.460	0.14025	7.37256	9.61939	0.00695413	0.051962	1.28431	2.15776	DNA-directed RNA polymerase pseudogene putative
Tb927_10_v4.snoRNA.0013:snoRNA	0.140203	2.62761	2.57616	0.128326	0.329532	0.482102	0.891687	term
TRY.733	0.140199	-1.848	0.11571	0.738224	0.867669	0.061646	0.131812	TRY.733
Tb927.8.7900	0.140174	4.44523	5.86392	0.0279009	0.128722	0.890347	1.55438	receptor-type adenylate cyclase GRESAG 4 putative
Tb927.4.5300	0.140078	5.48229	8.48804	0.0102743	0.0674048	1.17131	1.98825	UDP-Gal or UDP-GlcNAc-dependent glycosyltransferase putative
Tb927.2.3660	0.140065	6.72314	4.62946	0.0472857	0.17827	0.748923	1.32527	paraflagellar rod component putative
Tb927.4.3990	0.140034	2.43645	2.39809	0.141321	0.349171	0.456962	0.849793	amino acid transporter putative
Tb11.v5.0969	0.140013	3.83396	5.47239	0.0328285	0.14218	0.847162	1.48375	hypothetical protein conserved
KS17gene_4426a	0.139992	2.79095	3.15836	0.0948325	0.274203	0.561928	1.02304	KS17gene_4426a
Tb927.10.12060	0.139965	3.06248	0.74987	0.399504	0.623887	0.204894	0.398479	hypothetical protein conserved
Tb927.8.1630	0.139962	5.61863	3.76582	0.0704085	0.227077	0.643826	1.15238	MSP-B putative
Tb927.11.3750	0.139951	5.20168	9.01038	0.00855737	0.0595243	1.22531	2.06766	NADH-cytochrome b5 reductase putative
Tb927.9.2891	0.139911	7.51359	12.9921	0.00242583	0.025473	1.59392	2.61514	Domain of unknown function (DUF5075) putative
Tb927.9.9410	0.139891	5.75376	9.16866	0.00810351	0.0573656	1.24135	2.09133	inositol phosphorylceramide synthase
Tb927.10.9560	0.139888	3.89583	3.2801	0.0892191	0.264159	0.578134	1.04954	oxidoreductase putative
Tb927.8.7920	0.139849	4.64718	8.49911	0.010234	0.0671718	1.17281	1.98995	receptor-type adenylate cyclase GRESAG 4 putative
KS17gene_5333a	0.139823	6.16689	8.35206	0.0107836	0.0694678	1.15822	1.96724	KS17gene_5333a
Tb927.8.7830	0.13956	4.8925	1.8075	0.197834	0.424588	0.372033	0.7037	hypothetical protein conserved
Tb927.11.5570	0.139529	5.001	5.00106	0.0401536	0.161628	0.791485	1.39628	DNA replication licensing factor MCM5
Tb927_09_v4.snoRNA.0049	0.139515	2.79029	3.53255	0.0787872	0.244371	0.611949	1.10354	C/D snoRNA
Tb927.5.1050	0.139466	5.84332	4.40275	0.0523601	0.190168	0.720862	1.281	hypothetical protein
Tb927.11.7010	0.139466	4.63226	2.08714	0.168125	0.387101	0.412175	0.774368	Calcium/calmodulin-dependent protein kinase kinase putative
Tb927_08_v4.snoRNA.0006	0.139431	3.35962	3.99332	0.06323	0.21272	0.672192	1.19908	C/D snoRNA
Tb927.8.1000	0.139344	5.4724	8.96671	0.00868767	0.060224	1.22023	2.0611	hypothetical protein conserved
KS17gene_1565a	0.139274	3.91752	3.70963	0.0723265	0.23137	0.635693	1.1407	KS17gene_1565a
Tb927.4.4500	0.1392	5.65654	6.94491	0.018162	0.0967166	1.0145	1.74084	hypothetical protein conserved
Tb927.6.2520	0.139196	4.02396	2.65462	0.123063	0.322347	0.491676	0.909874	hypothetical protein conserved
MSTRG.653	0.139192	4.23788	3.19998	0.0928673	0.270348	0.568076	1.03214	MSTRG.653
KS17gene_4249a	0.1391	1.1483	1.11695	0.306501	0.53615	0.270713	0.513568	KS17gene_4249a
Tb927.8.1280	0.139091	6.05619	4.07949	0.0607381	0.208266	0.681381	1.21654	hypothetical protein conserved
Tb927.9.2075	0.139023	7.1581	3.44645	0.0821737	0.251048	0.600243	1.08527	hypothetical protein
Tb927.7.6150	0.139021	3.92996	5.93115	0.0271434	0.12618	0.899009	1.56634	Protein of unknown function (DUF3522) putative
Tb927_09_v4.snoRNA.0112	0.139015	1.21486	0.785554	0.388767	0.613804	0.21197	0.41031	C/D snoRNA
Tb927.10.1290	0.138984	3.45809	2.93906	0.106047	0.293939	0.531743	0.9745	hypothetical protein conserved
Tb927.5.1240	0.138912	5.0629	7.76424	0.0133441	0.0795813	1.09919	1.87471	LicD family putative
Tb927.10.1460	0.138876	5.91434	8.13981	0.0116373	0.0729659	1.13688	1.93415	NEK family Serine/threonine-protein kinase putative
[truncated: 12,198 more rows]

## Sheet: DFO-vs-DF
GeneID	logFC	logCPM	F	PValue	FDR	mlog10FDR	mlog10pvalue	desc
Tb427.BES129.2	2.2801	10.789	319.934	6.83795e-12	1.90862e-08	7.71928	11.1651	Tb427.BES129.2
Tb427.BES129.3	2.26734	10.3547	306.643	9.41068e-12	1.90862e-08	7.71928	11.0264	Tb427.BES129.3
Tb427.BES129.4	2.25534	11.6596	297.979	1.16723e-11	2.07139e-08	7.68374	10.9328	Tb427.BES129.4
Tb427VSG-6609	2.22298	10.3168	278.936	1.91505e-11	3.02088e-08	7.51987	10.7178	Tb427VSG-6609
KS17gene_4150a	1.75749	6.10692	725.408	1.31306e-14	1.86415e-10	9.72952	13.8817	KS17gene_4150a
Tb927.11.12100	1.64991	6.89777	610.593	4.9577e-14	3.51923e-10	9.45355	13.3047	RNA-binding protein putative
Tb927.10.10230	1.23366	2.77319	123.838	7.12046e-09	2.15083e-06	5.66739	8.14749	procyclin-associated gene 5 (PAG5) protein
TRY.698	1.22432	0.142605	49.0733	3.22122e-06	0.000137746	3.86092	5.49198	TRY.698
Tb927.10.10220	1.07561	3.37799	118.867	9.49587e-09	2.64339e-06	5.57784	8.02247	procyclin-associated gene 2 (PAG2) protein
Tb427VSG-3705	1.01968	0.168097	40.8388	9.59272e-06	0.000303314	3.51811	5.01806	Tb427VSG-3705
TRY.1039	0.936759	0.612351	48.1667	3.60649e-06	0.00015015	3.82347	5.44292	TRY.1039
Tb927.10.7160	0.936061	-0.252597	25.0997	0.000133974	0.00206519	2.68504	3.87298	procyclin-associated gene 1 (PAG1) protein putative
Tb09.v4.0120	0.933715	-2.17622	5.7473	0.0292733	0.0919936	1.03624	1.53353	variant surface glycoprotein (VSG pseudogene) putative
TRY.1045	0.929676	2.76909	43.2013	6.90385e-06	0.000238385	3.62272	5.16091	TRY.1045
Tb427VSG-3106	0.923745	1.2199	18.3001	0.000594712	0.00593713	2.22642	3.22569	Tb427VSG-3106
Tb427VSG-1521	0.90653	-1.82301	5.16115	0.0374715	0.108835	0.963233	1.4263	Tb427VSG-1521
Tb427VSG-1240	0.881109	-1.46066	8.81214	0.00916726	0.040169	1.39611	2.03776	Tb427VSG-1240
MSTRG.120	0.872369	-1.36156	14.6997	0.00149906	0.0113765	1.94399	2.82418	MSTRG.120
Tb927.10.10240	0.852451	3.90749	106.851	1.99569e-08	4.04754e-06	5.39281	7.69991	procyclin-associated gene 1 (PAG1) protein
MSTRG.290	0.829698	-0.980022	10.2333	0.00567486	0.0286217	1.5433	2.24604	MSTRG.290
Tb08.27P2.70	0.81918	0.985346	23.451	0.000187448	0.00262447	2.58096	3.72712	hypothetical protein
MSTRG.111	0.811527	0.102581	20.7674	0.000334759	0.00394393	2.40407	3.47527	MSTRG.111
Tb10.v4.0258	0.755579	-0.895077	14.2214	0.00171018	0.0124348	1.90536	2.76696	hypothetical protein
KS17gene_8167a	0.744817	-1.9342	4.51092	0.0498637	0.133142	0.875686	1.30222	KS17gene_8167a
Tb927.3.2570	0.726604	-0.956848	6.63267	0.0205026	0.071658	1.14474	1.68819	hypothetical protein conserved
Tb427VSG-3386	0.720794	-2.17607	2.31356	0.148051	0.282815	0.548498	0.829588	Tb427VSG-3386
MSTRG.922	0.715081	-0.194928	12.164	0.00309935	0.0189009	1.72352	2.50873	MSTRG.922
MSTRG.110	0.701937	0.537481	20.1986	0.000380747	0.00434873	2.36164	3.41936	MSTRG.110
Tb927.9.970	0.699036	-2.02623	3.73158	0.07157	0.170169	0.76912	1.14527	variant surface glycoprotein (VSG pseudogene) putative
TRY.768	0.69781	-1.32011	5.96728	0.0267461	0.0866137	1.06241	1.57274	TRY.768
Tb427.BES129.9	0.694143	7.70659	21.5032	0.0002843	0.00353433	2.45169	3.54622	Tb427.BES129.9
Tb927.5.5450	0.693298	-0.441728	11.8466	0.00341195	0.0200564	1.69775	2.467	Variant Surface Glycoprotein putative
Tb427VSG-2008	0.686833	-2.14479	3.02303	0.101575	0.218032	0.66148	0.993212	Tb427VSG-2008
Tb927.3.2560	0.681199	-1.05502	6.94268	0.0181776	0.0658336	1.18155	1.74046	hypothetical protein conserved
Tb09_snoRNA_0076	0.676258	2.60521	49.3652	3.10724e-06	0.000133486	3.87456	5.50763	H/ACA snoRNA TB9Cs2H1
Tb427VSG-6830	0.67434	-2.11438	3.41482	0.083461	0.18994	0.721384	1.07852	Tb427VSG-6830
TRY.734	0.672331	-2.3434	3.39722	0.106983	0.226308	0.6453	0.970687	TRY.734
KS17gene_2533a	0.669561	-2.45396	2.15737	0.161557	0.301319	0.520973	0.791675	KS17gene_2533a
Tb927.2.6270	0.665314	1.46377	37.0996	1.66362e-05	0.000455811	3.34121	4.77895	iron/ascorbate oxidoreductase family protein putative
MSTRG.109	0.664547	-2.07455	3.75902	0.0706372	0.168799	0.772631	1.15097	MSTRG.109
Tb927.10.100	0.658916	2.85195	86.628	8.37058e-08	9.98631e-06	5.00059	7.07724	expression site-associated gene 2 (ESAG2) degenerate
Tb927_09_v4.snoRNA.0083	0.657137	0.581379	21.6124	0.000277571	0.00347809	2.45866	3.55663	C/D snoRNA
Tb927.9.16920	0.656458	-1.17642	3.12517	0.0964355	0.210305	0.677151	1.01576	variant surface glycoprotein (VSG pseudogene) putative
Tb427VSG-6706	0.655901	0.425304	15.1517	0.00132631	0.0104609	1.98043	2.87735	Tb427VSG-6706
Tb927_08_v4.snoRNA.0033	0.64669	-2.21893	2.73604	0.117876	0.241228	0.617572	0.928576	C/D snoRNA
Tb427VSG-3633	0.646094	-1.71991	4.28996	0.05512	0.14234	0.846674	1.25869	Tb427VSG-3633
KS17gene_5198a	0.64105	-0.181434	6.60962	0.0206886	0.072007	1.14263	1.68427	KS17gene_5198a
Tb927.6.540	0.632282	2.4616	38.1402	1.42169e-05	0.000409406	3.38785	4.8472	gene related to expression site-associated gene 2 (GRESAG2) putative
Tb927.11.18860	0.628948	2.03589	32.7455	3.33053e-05	0.00076839	3.11442	4.47749	variant surface protein (VSG) putative (pseudogene)
Tb927.8.6010	0.628466	5.36899	118.093	9.94113e-09	2.69084e-06	5.57011	8.00256	Heme Response-1 protein putative
Tb09.v4.0114	0.625384	-1.06459	5.40111	0.03383	0.101583	0.993178	1.4707	variant surface glycoprotein (VSG atypical) putative
Tb427VSG-6028	0.623822	-2.18664	2.45422	0.137058	0.268203	0.571537	0.863096	Tb427VSG-6028
KS17gene_12a	0.617802	9.39543	86.1041	8.71958e-08	1.0316e-05	4.98649	7.0595	KS17gene_12a
Tb427VSG-6481	0.614411	0.318112	15.1615	0.00132283	0.0104492	1.98092	2.8785	Tb427VSG-6481
Tb927.8.510	0.614199	-0.142274	6.25384	0.0238218	0.0797005	1.09854	1.62303	hypothetical protein
Tb927.8.480	0.610866	5.66859	31.57	4.06173e-05	0.000898199	3.04663	4.39129	phosphatidic acid phosphatase protein putative
MSTRG.108	0.610403	0.546113	10.2566	0.00563201	0.0284926	1.54527	2.24934	MSTRG.108
Tb427.BES129.6-pseudo	0.608864	8.16757	44.8702	5.51668e-06	0.000200472	3.69795	5.25832	Tb427.BES129.6-pseudo
Tb08.27P2.110	0.607376	5.61659	41.8601	8.30717e-06	0.000274272	3.56182	5.08055	PAP2 superfamily putative
KS17gene_19a	0.606285	2.96237	36.1311	1.93123e-05	0.000508677	3.29356	4.71417	KS17gene_19a
Tb927.9.400	0.603861	-1.97975	3.26528	0.0898808	0.200257	0.698412	1.04633	variant surface glycoprotein (VSG pseudogene) putative
Tb427VSG-7130	0.601444	-1.3379	5.58083	0.0313697	0.0965017	1.01547	1.50349	Tb427VSG-7130
MSTRG.572	0.601173	-2.18677	2.79292	0.114408	0.236393	0.626366	0.941542	MSTRG.572
Tb427VSG-642	0.596564	-2.06472	2.80317	0.113796	0.23554	0.627936	0.943872	Tb427VSG-642
Tb427VSG-6206	0.595013	-2.17614	2.36509	0.147815	0.282479	0.549015	0.830281	Tb427VSG-6206
MSTRG.230	0.593536	-0.645134	7.22624	0.0163124	0.060896	1.21541	1.78748	MSTRG.230
Tb927.8.2851	0.591239	-1.7663	3.21998	0.0919404	0.203251	0.691967	1.03649	tRNA Isoleucine
KS17gene_4278a	0.589566	2.71194	40.7062	9.77541e-06	0.000306283	3.51388	5.00986	KS17gene_4278a
MSTRG.329	0.589041	0.328957	11.3022	0.00403526	0.0226885	1.64419	2.39413	MSTRG.329
TRY.1027	0.585603	-1.77417	2.45801	0.136776	0.267799	0.572191	0.86399	TRY.1027
KS17gene_3780a	0.580133	-0.238418	11.5366	0.00375235	0.0215854	1.66584	2.4257	KS17gene_3780a
Tb927.5.5560	0.580001	-1.74261	2.69897	0.120204	0.244559	0.611616	0.920082	Variant Surface Glycoprotein putative
Tb09.v4.0116	0.579467	-1.97049	4.14918	0.0588067	0.148581	0.828036	1.23057	variant surface glycoprotein (VSG pseudogene) putative
MSTRG.841	0.578952	-2.44119	2.17369	0.196501	0.344804	0.462428	0.706634	MSTRG.841
MSTRG.235	0.577222	-0.117191	11.5469	0.00374041	0.0215514	1.66653	2.42708	MSTRG.235
MSTRG.526	0.575848	-1.4541	4.27976	0.0553778	0.14266	0.845698	1.25666	MSTRG.526
Tb427VSG-2116	0.574613	-2.46669	1.0827	0.313788	0.477647	0.320893	0.503363	Tb427VSG-2116
Tb427VSG-3037	0.57345	-0.831703	4.08954	0.0604552	0.151319	0.820106	1.21857	Tb427VSG-3037
Tb427VSG-404	0.572527	-1.1193	4.23139	0.05662	0.144835	0.839126	1.24703	Tb427VSG-404
MSTRG.271	0.570155	-0.961795	3.65373	0.0742959	0.174586	0.75799	1.12904	MSTRG.271
MSTRG.463	0.564984	-1.58073	4.4017	0.058835	0.1486	0.827981	1.23036	MSTRG.463
Tb927.8.1130	0.563917	6.36655	56.0235	1.42453e-06	7.30109e-05	4.13661	5.84633	protein phosphatase with EF-Hand domains putative
Tb11.v5.1030	0.558258	-1.89049	3.05382	0.103249	0.220689	0.656219	0.986113	hypothetical protein conserved
KS17gene_6922a	0.556749	0.701198	17.3817	0.000745063	0.00693163	2.15916	3.12781	KS17gene_6922a
Tb927.7.2660	0.554465	7.92191	90.6813	6.14522e-08	7.8683e-06	5.10412	7.21146	zinc finger protein family member putative
Tb427VSG-3577	0.553921	0.0203961	6.34234	0.0229943	0.0775968	1.11016	1.63838	Tb427VSG-3577
KS17gene_3584a	0.550729	2.43412	39.6865	1.13201e-05	0.0003434	3.4642	4.94615	KS17gene_3584a
KS17gene_1854a	0.545579	0.225469	11.011	0.00442128	0.0241907	1.61635	2.35445	KS17gene_1854a
Tb927.9.14930	0.545298	-2.19731	1.57724	0.227452	0.381334	0.418695	0.643111	SL RNA
MSTRG.888	0.544125	-0.912387	5.76426	0.0290689	0.0915262	1.03845	1.53657	MSTRG.888
Tb11.v5.0223	0.538778	3.95972	27.3623	8.64174e-05	0.00152596	2.81646	4.0634	BNR repeat-like domain/Concanavalin A-like lectin/glucanases superfamily putative
Tb427VSG-2214	0.538643	-1.13446	4.96626	0.059215	0.149162	0.826343	1.22757	Tb427VSG-2214
Tb927.3.2550	0.536192	-0.0480402	5.8756	0.0277676	0.0887874	1.05165	1.55646	hypothetical protein conserved
Tb427VSG-6216	0.534572	0.332466	9.50684	0.00722268	0.0339201	1.46954	2.1413	Tb427VSG-6216
Tb927.7.3250	0.533856	4.27519	96.9353	3.90178e-08	5.65241e-06	5.24777	7.40874	expression site-associated gene 6 (ESAG6) protein putative
Tb927.10.10210	0.533183	3.25308	30.4066	4.96865e-05	0.00103431	2.98535	4.30376	procyclin-associated gene 4 (PAG4) protein
Tb927.6.370	0.532681	3.67151	58.2288	1.11819e-06	6.15159e-05	4.21101	5.95148	hypothetical protein conserved
Tb927_09_v4.snoRNA.0004	0.52978	2.00359	20.7258	0.000337906	0.00396795	2.40143	3.4712	H/ACA-like snoRNA
KS17gene_6031a	0.527794	-1.09424	5.4436	0.0380126	0.110113	0.958161	1.42007	KS17gene_6031a
MSTRG.941	0.526785	-1.6968	4.058	0.0842987	0.191211	0.718487	1.07418	MSTRG.941
TRY.502	0.526641	-1.24648	3.54215	0.0784196	0.181441	0.741264	1.10558	TRY.502
MSTRG.532	0.525499	-1.56012	3.60489	0.0761336	0.177716	0.750274	1.11842	MSTRG.532
Tb11.1120	0.524827	-2.01673	2.73805	0.127902	0.255426	0.592735	0.893123	variant surface glycoprotein (VSG pseudogene) putative
KS17gene_3661a	0.522589	2.36309	28.3323	7.21355e-05	0.00133858	2.87335	4.14185	KS17gene_3661a
Tb927.9.2840	0.519858	-1.11968	5.40032	0.0338414	0.101596	0.993124	1.47055	hypothetical protein conserved
KS17gene_5916a	0.517117	1.83881	18.9118	0.000513652	0.00538179	2.26907	3.28933	KS17gene_5916a
Tb927_09_v4.snoRNA.0104	0.515227	-0.406867	6.76798	0.0194482	0.0688889	1.16185	1.71112	C/D snoRNA
Tb927.9.16090	0.513723	-1.40399	2.99174	0.103215	0.220689	0.656219	0.986259	variant surface glycoprotein (VSG pseudogene) putative
KS17gene_4654a	0.51312	1.1743	9.86607	0.00640429	0.0313523	1.50373	2.19353	KS17gene_4654a
Tb427VSG-6227	0.512477	-1.44144	3.00767	0.102376	0.219187	0.659185	0.989802	Tb427VSG-6227
KS17gene_4570a	0.511425	-0.385746	7.73141	0.0135064	0.0532204	1.27392	1.86946	KS17gene_4570a
KS17gene_2517a	0.511199	1.13884	9.84965	0.0064393	0.0314586	1.50226	2.19116	KS17gene_2517a
Tb927.7.6520	0.508212	-1.86474	2.58293	0.134554	0.264873	0.576962	0.871103	variant surface glycoprotein frameshift
KS17gene_3874a	0.50617	1.20009	20.679	0.000341476	0.00399336	2.39866	3.46664	KS17gene_3874a
Tb427VSG-7090	0.505512	-1.49256	1.51717	0.236104	0.391723	0.407021	0.626897	Tb427VSG-7090
MSTRG.323	0.50541	3.33728	45.2203	5.26735e-06	0.000193732	3.7128	5.27841	MSTRG.323
KS17gene_331a	0.505118	5.41893	111.729	1.46373e-08	3.2985e-06	5.48168	7.83454	KS17gene_331a
Tb427VSG-1165	0.505059	-1.97942	1.02251	0.327193	0.490825	0.309074	0.485196	Tb427VSG-1165
Tb927.6.380	0.499512	3.4351	45.7249	4.93005e-06	0.000185164	3.73244	5.30715	hypothetical protein conserved
Tb427VSG-3239	0.498863	-0.0675781	8.87919	0.00895563	0.0394609	1.40383	2.0479	Tb427VSG-3239
Tb927_09_v4.snoRNA.0084	0.496149	-0.314371	8.28888	0.01103	0.0459369	1.33784	1.95743	C/D snoRNA
Tb927.11.17440	0.495544	-1.39764	4.01175	0.0715388	0.170123	0.769236	1.14546	variant surface glycoprotein (VSG) degenerate
KS17gene_79a	0.494401	4.15053	27.6877	8.12977e-05	0.00146284	2.8348	4.08992	KS17gene_79a
Tb09.v4.0117	0.494173	-0.10695	5.88274	0.0276863	0.0885875	1.05263	1.55773	variant surface glycoprotein (VSG pseudogene) putative
Tb927.5.440	0.491025	4.25172	23.8673	0.00017197	0.00246862	2.60755	3.76455	trans-sialidase putative
KS17gene_8589a	0.490744	5.78884	95.6695	4.26856e-08	6.12129e-06	5.21316	7.36972	KS17gene_8589a
TRY.408	0.488936	-0.328839	7.03704	0.0175311	0.0640475	1.1935	1.75619	TRY.408
Tb11.v5.0926	0.488561	-1.33743	2.1933	0.15832	0.297074	0.527135	0.800466	variant surface glycoprotein (VSG atypical) putative
Tb427VSG-1022	0.483689	-2.26295	1.14691	0.300318	0.463941	0.333538	0.522419	Tb427VSG-1022
MSTRG.437	0.483618	0.654473	12.1402	0.00312161	0.0189878	1.72153	2.50562	MSTRG.437
Tb927.9.9620	0.482369	5.32335	100.916	2.96058e-08	4.79571e-06	5.31915	7.52862	meiotic recombination protein DMC1 putative
KS17gene_13a	0.482	10.7202	37.8554	1.4837e-05	0.000420442	3.37629	4.82865	KS17gene_13a
MSTRG.763	0.481623	-0.766295	3.33721	0.0867225	0.195181	0.709563	1.06187	MSTRG.763
Tb927.9.16130	0.481011	-1.3611	2.74956	0.11704	0.240015	0.619762	0.931664	variant surface glycoprotein (VSG pseudogene) putative
MSTRG.328	0.480563	4.03208	27.9355	7.76291e-05	0.0014184	2.8482	4.10998	MSTRG.328
Tb10.v4.0216	0.479871	5.88737	89.0125	6.96886e-08	8.67868e-06	5.06155	7.15684	variant surface glycoprotein (VSG pseudogene) putative
MSTRG.112	0.479036	-1.09928	2.80116	0.113916	0.235685	0.627669	0.943415	MSTRG.112
MSTRG.823	0.47895	-0.241241	4.28971	0.0551261	0.14234	0.846674	1.25864	MSTRG.823
KS17gene_2733a	0.47624	-0.0312476	4.47348	0.0507118	0.134773	0.870399	1.29489	KS17gene_2733a
MSTRG.268	0.474871	-2.29682	1.51686	0.246734	0.403477	0.394181	0.607771	MSTRG.268
Tb927_09_v4.snoRNA.0005	0.473754	1.91767	8.39105	0.0106347	0.0447747	1.34897	1.97328	H/ACA-like snoRNA
KS17gene_3660a	0.472772	3.83077	29.1095	6.25994e-05	0.00121278	2.91622	4.20343	KS17gene_3660a
Tb927.3.1510	0.471187	4.10889	31.2668	4.27866e-05	0.000934547	3.0294	4.36869	variant surface glycoprotein (VSG)-related putative
Tb927_09_v4.snoRNA.0060	0.470457	-1.92536	1.29071	0.272892	0.433507	0.363004	0.564009	H/ACA-like snoRNA
Tb10.v4.0051	0.470152	-1.31454	2.12403	0.164635	0.305253	0.515341	0.783479	hypothetical protein
Tb927.3.2540	0.469665	-0.470485	6.12059	0.0251332	0.0826345	1.08284	1.59975	variant surface glycoprotein (VSG)-related putative
Tb427VSG-595	0.466177	-2.44135	0.675862	0.423275	0.582685	0.234566	0.373378	Tb427VSG-595
KS17gene_5514a	0.461244	2.47777	21.1653	0.000306324	0.00369802	2.43203	3.51382	KS17gene_5514a
Tb427VSG-6917	0.460268	-1.37333	2.4039	0.140872	0.273256	0.56343	0.851175	Tb427VSG-6917
MSTRG.232	0.458876	0.164645	6.10305	0.025312	0.0830322	1.08075	1.59667	MSTRG.232
KS17gene_7014a	0.456848	4.74694	27.0188	9.22199e-05	0.00160644	2.79414	4.03518	KS17gene_7014a
Tb427VSG-1713	0.454577	-0.916842	5.68598	0.0368902	0.107763	0.967528	1.43309	Tb427VSG-1713
KS17gene_1878a	0.45402	5.31442	46.4093	4.51077e-06	0.000176272	3.75382	5.34575	KS17gene_1878a
Tb927.1.2100	0.453075	8.41558	67.5767	4.32106e-07	3.15775e-05	4.50062	6.36441	Calpain-like protein 1.1
Tb427VSG-326	0.452331	0.137423	7.60577	0.0141489	0.0549882	1.25973	1.84928	Tb427VSG-326
Tb927.3.1500	0.45169	4.77519	26.6179	9.95575e-05	0.00168666	2.77297	4.00193	variant surface glycoprotein (VSG)-related putative
KS17gene_15a	0.450501	8.63001	68.9656	3.78693e-07	2.89048e-05	4.53903	6.42171	KS17gene_15a
TRY.604	0.450315	-1.25169	1.75882	0.203664	0.353388	0.451748	0.691085	TRY.604
Tb427VSG-1363	0.449853	1.81716	26.8809	9.46738e-05	0.00163117	2.7875	4.02377	Tb427VSG-1363
KS17gene_1103a	0.446896	1.0267	14.5677	0.0015542	0.0116861	1.93233	2.80849	KS17gene_1103a
Tb427VSG-3286	0.446332	-1.36734	2.17738	0.159744	0.298979	0.524359	0.796575	Tb427VSG-3286
TRY.26	0.446093	-1.34951	2.04338	0.172385	0.314934	0.50178	0.7635	TRY.26
Tb927.9.10650	0.445014	6.66995	49.0172	3.2437e-06	0.000138291	3.85921	5.48896	hypothetical protein
Tb427VSG-6954	0.44473	2.09629	17.7271	0.000683971	0.00656104	2.18303	3.16496	Tb427VSG-6954
TRY.495	0.443218	1.93569	11.3993	0.00391527	0.0221808	1.65402	2.40724	TRY.495
MSTRG.322	0.441189	3.41952	23.8937	0.000171036	0.0024631	2.60852	3.76691	MSTRG.322
Tb927_09_v4.snoRNA.0105	0.441043	-0.633807	3.50321	0.0799225	0.183721	0.735842	1.09733	C/D snoRNA
Tb427VSG-6453	0.440972	-1.26867	3.27891	0.0909453	0.202026	0.694592	1.04122	Tb427VSG-6453
KS17gene_18a	0.440786	0.664649	11.6513	0.00362206	0.0210059	1.67766	2.44104	KS17gene_18a
Tb11.v5.0911	0.438933	0.567879	5.349	0.0345847	0.10327	0.986027	1.46112	variant surface glycoprotein (VSG atypical) putative
Tb927.11.19410	0.436976	-1.28565	2.69212	0.120641	0.245167	0.610539	0.918507	variant surface glycoprotein (VSG) putative
MSTRG.330	0.435795	-0.0263517	5.48834	0.0326091	0.0991769	1.00359	1.48666	MSTRG.330
KS17gene_7805a	0.435195	2.44838	22.4179	0.000233139	0.00304496	2.51642	3.63239	KS17gene_7805a
KS17gene_7021a	0.435076	0.41027	11.1093	0.00428638	0.0236601	1.62598	2.36791	KS17gene_7021a
MSTRG.604	0.435037	1.51322	7.83428	0.0130052	0.0518055	1.28562	1.88588	MSTRG.604
TRY.366	0.433477	-0.285859	6.12489	0.0250897	0.0825296	1.08339	1.60051	TRY.366
Tb927.10.10360	0.430798	6.39036	18.5492	0.000560069	0.00570394	2.24382	3.25176	Microtubule-associated repetitive protein
Tb927.8.470	0.430515	1.18352	11.9998	0.00325682	0.0194385	1.71134	2.48721	variant surface glycoprotein degenerate
MSTRG.332	0.429395	-0.956934	4.70064	0.0639439	0.157496	0.802731	1.1942	MSTRG.332
Tb927.10.2010	0.429234	11.0554	28.4247	7.09201e-05	0.00132133	2.87899	4.14923	hexokinase
Tb927.9.18120	0.426597	-2.00724	0.73624	0.403724	0.565812	0.247328	0.393915	variant surface glycoprotein (VSG pseudogene) putative
Tb08.27P2.400	0.42549	-1.94337	1.38455	0.256788	0.415313	0.381624	0.590425	expression site-associated gene 3 (ESAG3) degenerate
Tb11.v5.0451	0.423759	1.78078	10.6359	0.00498166	0.0262662	1.5806	2.30263	hypothetical protein conserved
Tb09.v4.0077	0.423057	-1.39784	2.00417	0.176318	0.319773	0.495158	0.753704	variant surface glycoprotein (VSG) putative
Tb927_09_v4.snoRNA.0003	0.423015	1.97396	6.86752	0.0187122	0.066942	1.1743	1.72787	H/ACA-like snoRNA
KS17gene_3020a	0.421941	2.00336	9.6873	0.00679757	0.0325577	1.48735	2.16765	KS17gene_3020a
Tb927_09_v4.snoRNA.0068	0.42128	1.20092	12.354	0.0029278	0.018158	1.74093	2.53346	C/D snoRNA
TRY.340	0.421072	4.99273	29.116	6.25266e-05	0.00121278	2.91622	4.20394	TRY.340
MSTRG.736	0.420626	-0.877691	3.12931	0.0962337	0.210092	0.67759	1.01667	MSTRG.736
Tb927_09_v4.snoRNA.0101	0.420549	-0.454177	2.8321	0.112091	0.233645	0.631443	0.950429	C/D snoRNA
Tb927.7.6510	0.420004	-0.947842	3.14516	0.0954663	0.208931	0.679997	1.02015	variant surface glycoprotein degenerate
KS17gene_6208a	0.419464	6.41348	50.2949	2.77341e-06	0.000120383	3.91943	5.55699	KS17gene_6208a
MSTRG.838	0.418901	-0.0433722	3.3914	0.0844299	0.191417	0.71802	1.0735	MSTRG.838
Tb927_09_v4.snoRNA.0001	0.416919	3.79469	10.527	0.00515913	0.0269578	1.56932	2.28742	H/ACA-like snoRNA
TRY.30	0.416905	-0.526119	3.42578	0.0830124	0.189197	0.723086	1.08086	TRY.30
Tb927_09_v4.snoRNA.0002	0.412426	2.05521	9.52747	0.00717259	0.0337966	1.47113	2.14432	H/ACA-like snoRNA
Tb10.v4.0053	0.41232	6.50916	10.7763	0.00476288	0.0254588	1.59416	2.32213	hypothetical protein
TRY.534	0.41205	1.36401	11.304	0.00403307	0.0226852	1.64426	2.39436	TRY.534
Tb427VSG-6386	0.411277	7.05856	17.9422	0.000648796	0.00630888	2.20005	3.18789	Tb427VSG-6386
Tb927_09_v4.snoRNA.0052	0.40907	-0.925573	2.11737	0.165258	0.305889	0.514436	0.781837	C/D snoRNA
Tb427VSG-3064	0.408383	1.75125	15.2568	0.00128946	0.0102903	1.98757	2.88959	Tb427VSG-3064
Tb427VSG-1212	0.406417	-2.31996	0.784411	0.389104	0.552191	0.257911	0.409934	Tb427VSG-1212
KS17gene_2995a	0.405508	0.413724	10.4813	0.00523578	0.0271981	1.56546	2.28102	KS17gene_2995a
Tb11.v5.0450	0.405072	2.97754	14.3655	0.00164322	0.0120812	1.91789	2.7843	hypothetical protein conserved
KS17gene_1427a	0.404181	2.33775	12.7395	0.00261185	0.016718	1.77682	2.58305	KS17gene_1427a
Tb427VSG-6401	0.404095	4.80307	23.1081	0.000201385	0.0027544	2.55997	3.69597	Tb427VSG-6401
MSTRG.580	0.403887	5.58261	16.7595	0.000871334	0.00776055	2.11011	3.05982	MSTRG.580
Tb427VSG-2146	0.403385	-0.382523	3.80094	0.06924	0.16616	0.779474	1.15964	Tb427VSG-2146
Tb927.2.5290	0.403376	5.76224	66.3109	4.88279e-07	3.37654e-05	4.47153	6.31133	hypothetical protein conserved
Tb927.8.7320	0.402806	1.56934	9.5295	0.00716767	0.0337905	1.47121	2.14462	variant surface glycoprotein (VSG)-related putative
Tb427.BES129.11	0.4019	8.94356	30.9846	4.49237e-05	0.000970749	3.01289	4.34752	Tb427.BES129.11
Tb427VSG-7510	0.401708	4.55457	14.2205	0.00171058	0.0124348	1.90536	2.76686	Tb427VSG-7510
KS17gene_4941a	0.399874	1.50727	12.1952	0.00307046	0.0187813	1.72628	2.5128	KS17gene_4941a
MSTRG.776	0.399769	-1.38583	1.68394	0.213068	0.364456	0.438355	0.671482	MSTRG.776
Tb927.7.1980	0.398649	0.501501	7.99994	0.012242	0.049445	1.30588	1.91215	retrotransposon hot spot protein 7 (RHS7) putative
TRY.879	0.398465	-1.68934	1.3587	0.261095	0.420315	0.376425	0.583202	TRY.879
TRY.876	0.397913	-1.90795	1.53391	0.23365	0.388833	0.410237	0.631433	TRY.876
MSTRG.934	0.397524	4.93908	17.4191	0.000738144	0.0068989	2.16122	3.13186	MSTRG.934
MSTRG.601	0.397511	6.0989	9.92535	0.00627964	0.0308378	1.51092	2.20207	MSTRG.601
Tb927.9.2865	0.396883	0.306841	6.34127	0.0230041	0.0776115	1.11007	1.63819	Domain of unknown function (DUF5075) putative
Tb927.9.15820	0.395055	2.6673	14.9221	0.0014111	0.0109092	1.96221	2.85044	hypothetical protein conserved
Tb427VSG-7370	0.394901	3.10025	21.3657	0.000293038	0.00358952	2.44496	3.53308	Tb427VSG-7370
Tb927.3.1480	0.394889	3.49689	16.8524	0.000851032	0.00764353	2.11671	3.07005	hypothetical protein conserved
Tb05.5K5.260	0.394873	1.0096	11.266	0.00408107	0.0228522	1.64107	2.38923	variant surface glycoprotein (VSG) putative
KS17gene_5928a	0.394778	-0.489835	4.43317	0.0516435	0.13633	0.865409	1.28698	KS17gene_5928a
Tb427VSG-6659	0.394223	1.72539	16.8106	0.000860093	0.00769908	2.11356	3.06545	Tb427VSG-6659
MSTRG.9	0.394057	3.02694	13.9188	0.00186103	0.0131776	1.88016	2.73025	MSTRG.9
Tb927.3.2580	0.393788	-0.823172	3.39993	0.0840753	0.190856	0.719293	1.07533	hypothetical protein conserved
KS17gene_4161a	0.393443	0.67047	3.9568	0.0643223	0.158072	0.801144	1.19164	KS17gene_4161a
KS17gene_3532a	0.393199	0.961345	8.1812	0.0114649	0.0472748	1.32537	1.94063	KS17gene_3532a
KS17gene_367a	0.393005	3.13758	11.9129	0.00334379	0.019747	1.7045	2.47576	KS17gene_367a
Tb927.6.480	0.392812	2.61655	9.8609	0.00641528	0.0313953	1.50314	2.19278	surface protein EP3-2 procyclin precursor
Tb09_tRNA_Gly_1	0.392678	1.41481	7.33383	0.0156629	0.0589986	1.22916	1.80513	tRNA Glycine
Tb927.7.5920	0.391369	5.56489	85.7839	8.94096e-08	1.04905e-05	4.9792	7.04862	mercaptopyruvate sulfurtransferase putative
KS17gene_6646a	0.390297	3.20152	17.5925	0.000707073	0.00670114	2.17385	3.15054	KS17gene_6646a
Tb927.9.670	0.389072	3.54403	24.8568	0.000140643	0.00214009	2.66957	3.85188	hypothetical protein
TRY.1071	0.387641	-0.364298	3.18197	0.093712	0.206008	0.686115	1.0282	TRY.1071
Tb427VSG-683	0.387291	2.0536	14.192	0.00172422	0.0125043	1.90294	2.76341	Tb427VSG-683
KS17gene_2332a	0.387177	2.32106	10.1007	0.00592671	0.0294762	1.53053	2.22719	KS17gene_2332a
Tb927.5.4900	0.386459	0.597964	3.82534	0.0684419	0.164661	0.783408	1.16468	variant surface glycoprotein frameshift
Tb427VSG-3139	0.386288	-1.73513	1.02502	0.326618	0.49022	0.309609	0.48596	Tb427VSG-3139
Tb927.9.10280	0.386111	5.12426	20.5948	0.000348017	0.00404983	2.39256	3.4584	Zinc finger CCCH domain-containing protein 48
Tb927_09_v4.snoRNA.0113	0.384133	1.74404	8.23379	0.0112501	0.0466056	1.33156	1.94884	C/D snoRNA
MSTRG.561	0.384006	1.92125	10.1318	0.00586659	0.0292546	1.53381	2.23161	MSTRG.561
MSTRG.519	0.38399	3.33757	24.0171	0.000166758	0.00242568	2.61517	3.77791	MSTRG.519
TRY.767	0.383129	-0.249261	3.76184	0.0705422	0.168629	0.773068	1.15155	TRY.767
Tb927_08_v4.snoRNA.0013	0.382516	-0.271523	4.98112	0.0405031	0.114982	0.939372	1.39251	H/ACA-like snoRNA
Tb427.BES129.10	0.381961	8.43281	27.6631	8.16724e-05	0.001464	2.83446	4.08792	Tb427.BES129.10
MSTRG.547	0.381929	-1.83944	1.4288	0.279678	0.440882	0.355678	0.553342	MSTRG.547
KS17gene_430a	0.381031	1.96216	8.45403	0.0103991	0.0440427	1.35613	1.98301	KS17gene_430a
Tb427VSG-7289	0.380096	6.73999	22.5046	0.000228852	0.00301393	2.52087	3.64044	Tb427VSG-7289
Tb427VSG-1573	0.378734	5.44917	48.0682	3.65137e-06	0.000151115	3.82069	5.43754	Tb427VSG-1573
Tb10.v4.0078	0.37842	-0.602016	2.932	0.106434	0.225654	0.646557	0.972919	hypothetical protein
TRY.407	0.37796	-1.05013	3.03428	0.13002	0.258526	0.587496	0.885991	TRY.407
Tb427VSG-3166	0.377952	-1.31444	2.13109	0.163976	0.304506	0.516405	0.785219	Tb427VSG-3166
Tb427VSG-6416	0.377028	5.30241	15.1152	0.00133941	0.0105233	1.97785	2.87309	Tb427VSG-6416
Tb927_09_v4.snoRNA.0037	0.376537	0.0500221	2.32815	0.146861	0.28101	0.551278	0.833092	C/D snoRNA
Tb427VSG-1554	0.375524	4.67964	22.4655	0.000230774	0.00302363	2.51947	3.63681	Tb427VSG-1554
Tb927.10.2020	0.375218	8.66189	31.0627	4.432e-05	0.000960627	3.01745	4.3534	hexokinase
Tb927.10.3750	0.374531	5.98863	43.2339	6.8733e-06	0.000238001	3.62342	5.16283	Endonuclease/Exonuclease/phosphatase family putative
Tb927.11.4080	0.374083	2.2388	15.5545	0.00119118	0.00976962	2.01012	2.92402	variant surface glycoprotein (VSG)-related putative
TRY.409	0.372587	-1.19211	2.74563	0.143458	0.277212	0.557188	0.843275	TRY.409
Tb927.7.3260	0.372359	5.26486	72.3012	2.78274e-07	2.29689e-05	4.63886	6.55553	expression site-associated gene 7 (ESAG7) protein putative
MSTRG.568	0.371323	0.151243	2.86853	0.109987	0.230785	0.636792	0.958657	MSTRG.568
Tb927.7.810	0.370865	6.0486	19.9323	0.000404704	0.00453421	2.3435	3.39286	hypothetical protein conserved
KS17gene_3234a	0.370613	-1.03109	2.13057	0.164025	0.304506	0.516405	0.785091	KS17gene_3234a
KS17gene_3552a	0.36885	5.1016	36.3272	1.87333e-05	0.00049898	3.30192	4.72739	KS17gene_3552a
Tb10.v4.0236	0.368151	-1.83957	0.959013	0.342225	0.50589	0.295944	0.465689	variant surface glycoprotein (VSG pseudogene) putative /product
KS17gene_5416a	0.368138	2.54212	20.9969	0.000318008	0.00379856	2.42038	3.49756	KS17gene_5416a
MSTRG.217	0.367842	-0.587913	3.56257	0.0776453	0.180296	0.744014	1.10988	MSTRG.217
Tb927.10.9470	0.367451	1.29455	12.6853	0.00265384	0.0168953	1.77223	2.57613	expression site-associated gene 3 (ESAG3) protein putative
Tb927_08_v4.snoRNA.0034	0.367437	2.30716	10.3975	0.00537971	0.0276888	1.5577	2.26924	C/D snoRNA
Tb427VSG-7319	0.366356	1.31693	8.92733	0.00880709	0.0389272	1.40975	2.05517	Tb427VSG-7319
Tb927_10_v4.snoRNA.0057:snoRNA	0.365965	1.55849	8.75171	0.00936292	0.0408373	1.38894	2.02859	term
Tb2.NT.50	0.36574	0.406883	5.02736	0.0396982	0.113491	0.94504	1.40123	Noncoding RNA putative
Tb927.11.105	0.364175	-0.648608	3.89529	0.0851464	0.192457	0.715666	1.06983	hypothetical protein
KS17gene_7557a	0.363803	4.23787	29.8557	5.47634e-05	0.00110124	2.95812	4.26151	KS17gene_7557a
TRY.825	0.36341	2.61539	8.13292	0.0116662	0.0478686	1.31995	1.93307	TRY.825
Tb11.v5.0752	0.363277	8.23553	20.6132	0.000346579	0.00403973	2.39365	3.4602	expression site-associated gene 3 (ESAG3) protein putative
MSTRG.447	0.363136	0.510017	5.8957	0.0275398	0.0882976	1.05405	1.56004	MSTRG.447
MSTRG.400	0.36295	-0.831353	1.69426	0.211739	0.36305	0.440034	0.6742	MSTRG.400
TRY.981	0.362866	5.62	50.9287	2.569e-06	0.000112568	3.94858	5.59024	TRY.981
KS17gene_3865a	0.362849	2.53793	9.85832	0.0064208	0.0314114	1.50291	2.19241	KS17gene_3865a
KS17gene_5533a	0.362488	1.72285	14.0148	0.00181162	0.01297	1.88706	2.74193	KS17gene_5533a
KS17gene_8269a	0.36224	1.19845	10.5354	0.00514514	0.0269144	1.57002	2.2886	KS17gene_8269a
Tb927_09_v4.snoRNA.0043	0.36205	1.60187	9.48827	0.00726812	0.0340209	1.46825	2.13858	H/ACA-like snoRNA
Tb427VSG-7307	0.361922	1.32632	8.31429	0.0109301	0.0457069	1.34002	1.96138	Tb427VSG-7307
KS17gene_14a	0.361632	6.30662	27.5673	8.31513e-05	0.00147932	2.82994	4.08013	KS17gene_14a
Tb927.6.3480	0.36157	6.04208	25.5032	0.000123671	0.00196252	2.70719	3.90773	RNA-binding protein putative
Tb927.11.19790	0.361421	0.0155427	5.11919	0.0381538	0.110455	0.956816	1.41846	variant surface glycoprotein (VSG pseudogene) putative
Tb427VSG-6667	0.360937	1.54476	12.8263	0.00254615	0.0164832	1.78296	2.59412	Tb427VSG-6667
KS17gene_22a	0.359461	1.49897	10.0217	0.00608298	0.0300487	1.52217	2.21588	KS17gene_22a
Tb427VSG-6903	0.35827	1.42443	6.62974	0.0205261	0.0716874	1.14456	1.68769	Tb427VSG-6903
Tb927.5.380	0.356591	-2.1244	0.997074	0.333099	0.496849	0.303776	0.477426	75 kDa invariant surface glycoprotein putative
KS17gene_4770a	0.354637	1.44593	7.50895	0.0146678	0.056375	1.24891	1.83363	KS17gene_4770a
KS17gene_1616a	0.354539	5.99163	31.1356	4.37657e-05	0.000951518	3.02158	4.35887	KS17gene_1616a
TRY.557	0.352919	5.02057	21.0786	0.000312281	0.00374763	2.42624	3.50545	TRY.557
Tb927.7.6000	0.35291	5.85636	75.0249	2.18253e-07	2.02573e-05	4.69342	6.66104	protein associated with differentiation 8 putative
TRY.565	0.352197	3.76792	18.487	0.000568499	0.00576144	2.23947	3.24527	TRY.565
MSTRG.973	0.351024	1.44708	10.8773	0.00461231	0.0249261	1.60335	2.33608	MSTRG.973
Tb11.v5.0727	0.349881	4.1086	24.7305	0.000144259	0.00217435	2.66267	3.84086	flagellum transition zone component putative
TRY.100	0.349379	-0.54297	2.41187	0.140259	0.272378	0.564829	0.853068	TRY.100
Tb927.8.490	0.349211	0.942114	6.40223	0.022453	0.0764058	1.11687	1.64873	hypothetical protein
Tb927.9.16070	0.348545	-1.77438	1.12253	0.305338	0.46926	0.328587	0.515219	hypothetical protein
Tb927.8.7820	0.348128	4.13306	7.66449	0.0138444	0.0542202	1.26584	1.85873	'Cold-shock' DNA-binding domain containing protein putative
KS17gene_6827a	0.34726	4.53366	21.5521	0.000281264	0.00350888	2.45483	3.55089	KS17gene_6827a
Tb11.v5.0369	0.346662	0.815826	4.6881	0.0460679	0.125871	0.900074	1.3366	hypothetical protein conserved
KS17gene_81a	0.346464	4.92638	46.0928	4.69946e-06	0.00017935	3.7463	5.32795	KS17gene_81a
KS17gene_7740a	0.346462	1.68144	5.37935	0.0341428	0.102306	0.990099	1.4667	KS17gene_7740a
Tb927.11.15450	0.346129	6.85098	10.4578	0.00527567	0.0273453	1.56312	2.27772	Basal body protein
TRY.449	0.345929	-2.01681	0.791687	0.386966	0.549926	0.259696	0.412327	TRY.449
Tb927.7.160	0.345853	6.68231	41.037	9.3266e-06	0.000300249	3.52252	5.03028	expression site-associated gene 2 (ESAG2) degenerate
Tb927_09_v4.snoRNA.0006	0.345219	3.31068	19.3199	0.000466533	0.00502913	2.29851	3.33112	H/ACA-like snoRNA
Tb927.8.6580	0.343951	6.56749	39.1158	1.23038e-05	0.000369296	3.43262	4.90996	Succinate dehydrogenase [ubiquinone] flavoprotein subunit mitochondrial
Tb927.11.5290	0.34389	6.18927	58.7364	1.05867e-06	5.96429e-05	4.22444	5.97524	mitochondrial carrier protein
Tb09.v4.0124	0.343597	1.97518	7.16238	0.0167126	0.0618828	1.20843	1.77696	hypothetical protein
Tb927.10.12570	0.343415	-1.35562	1.07831	0.31474	0.478617	0.320012	0.502049	hypothetical protein
Tb427VSG-625	0.343212	0.394313	4.02987	0.0621589	0.154494	0.811089	1.2065	Tb427VSG-625
KS17gene_5432a	0.34283	1.97288	12.9845	0.00243118	0.0159462	1.79734	2.61418	KS17gene_5432a
Tb927.11.6550	0.342628	8.58403	47.5514	3.89752e-06	0.000158547	3.79984	5.40921	PUF nine target 1
Tb05.5K5.250	0.342226	1.91805	6.07677	0.0255825	0.0837241	1.07715	1.59206	hypothetical protein
TRY.1009	0.341881	2.96684	15.0598	0.00135954	0.0106285	1.97353	2.86661	TRY.1009
KS17gene_3639a	0.341654	1.12513	6.98944	0.0178539	0.0648264	1.18825	1.74827	KS17gene_3639a
Tb09_snoRNA_0089	0.341298	-0.532661	2.14894	0.162328	0.302239	0.519649	0.789606	C/D snoRNA TB9C3C1
Tb427VSG-6387	0.340073	4.79096	14.9134	0.00141442	0.0109192	1.96181	2.84942	Tb427VSG-6387
Tb927.11.9980	0.340021	7.38472	59.4907	9.76718e-07	5.6318e-05	4.24935	6.01023	2-oxoglutarate dehydrogenase E1 component putative
Tb927.8.7640	0.339471	5.51637	51.2066	2.4848e-06	0.000109896	3.95902	5.60471	amino acid transporter 1 putative
Tb11.v5.0772	0.339106	-1.65936	1.29545	0.272046	0.432598	0.363915	0.565358	expression site-associated gene 9 (ESAG9) protein putative
KS17gene_4924a	0.337957	6.5805	45.4925	5.08225e-06	0.000189875	3.72153	5.29394	KS17gene_4924a
Tb927_10_v4.snoRNA.0011:snoRNA	0.337526	3.11322	18.9209	0.000512544	0.00537811	2.26937	3.29027	term
KS17gene_1202a	0.337032	-1.61581	0.741823	0.401987	0.564091	0.248651	0.395788	KS17gene_1202a
Tb11.v5.0119	0.336963	0.274629	2.93877	0.106063	0.225146	0.647535	0.974436	variant surface glycoprotein (VSG) pseudogene
Tb07.30D13.110	0.33688	3.89303	14.2823	0.00168152	0.0122772	1.9109	2.7743	hypothetical protein conserved (pseudogene)
MSTRG.867	0.336581	4.10736	14.4835	0.0015906	0.0118291	1.92705	2.79844	MSTRG.867
Tb10.v4.0158	0.336492	-1.28562	1.46594	0.243826	0.400939	0.396921	0.61292	variant surface glycoprotein (pseudogene) fragment
Tb427VSG-658	0.336426	-0.723423	1.36002	0.260873	0.420149	0.376596	0.583571	Tb427VSG-658
Tb09.v4.0119	0.336363	3.46285	15.0148	0.00137615	0.0107112	1.97016	2.86133	variant surface glycoprotein (VSG pseudogene) putative
Tb11.1200	0.33636	1.98919	2.86077	0.110431	0.231353	0.635725	0.956908	hypothetical protein
Tb927.2.6230	0.336042	5.35032	19.238	0.000475583	0.00508422	2.29378	3.32277	iron/ascorbate oxidoreductase family protein putative
MSTRG.243	0.334047	3.68531	6.43147	0.0221941	0.0757609	1.12055	1.65376	MSTRG.243
Tb427VSG-6591	0.334021	6.36747	20.6537	0.000343432	0.00401292	2.39654	3.46416	Tb427VSG-6591
KS17gene_2452a	0.333006	1.08546	6.54839	0.0211924	0.0732754	1.13504	1.67382	KS17gene_2452a
Tb07.30D13.160	0.332834	4.76197	20.2102	0.00037974	0.00434422	2.36209	3.42051	hypothetical protein conserved (pseudogene)
Tb927.10.10250	0.332303	3.88571	7.57773	0.014297	0.0553364	1.25699	1.84476	EP2 procyclin
Tb927_08_v4.snoRNA.0038	0.332254	2.59652	13.7041	0.00197725	0.0137072	1.86305	2.70394	C/D snoRNA
Tb927.1.1930	0.332079	7.42728	19.8038	0.000416866	0.00461281	2.33603	3.38	phosphatidylinositol 3-kinase putative
TRY.402	0.331064	-0.957035	1.37	0.2592	0.418103	0.378716	0.586365	TRY.402
MSTRG.504	0.331018	0.923748	8.6931	0.00955726	0.0415572	1.38135	2.01967	MSTRG.504
MSTRG.272	0.330969	-1.65238	0.872399	0.364377	0.528173	0.277224	0.438449	MSTRG.272
Tb427VSG-7308	0.330414	2.60166	12.8687	0.00251473	0.0163394	1.78676	2.59951	Tb427VSG-7308
Tb427VSG-1724	0.330357	-0.895009	1.94688	0.182268	0.326849	0.485653	0.739288	Tb427VSG-1724
TRY.930	0.330341	5.49071	42.0035	8.1427e-06	0.00027073	3.56746	5.08923	TRY.930
Tb927_09_v4.snoRNA.0028	0.330027	0.933013	4.17334	0.0581539	0.147589	0.830947	1.23542	C/D snoRNA
MSTRG.523	0.329725	2.42437	15.5668	0.00118732	0.00974356	2.01128	2.92543	MSTRG.523
Tb927.11.12620	0.329559	5.05788	13.5046	0.0020927	0.0142383	1.84654	2.67929	Glucosidase II beta subunit-like putative
Tb927.9.16770	0.329453	-2.24058	0.492942	0.492854	0.646916	0.189152	0.307282	variant surface glycoprotein (VSG pseudogene) putative
Tb927.10.15700	0.329102	7.87316	11.6177	0.00365973	0.0211597	1.67449	2.43655	hypothetical protein conserved
Tb09_snoRNA_0079	0.32892	3.35264	14.5085	0.00157968	0.0117911	1.92844	2.80143	C/D snoRNA TB9C3C1
MSTRG.995	0.32819	-1.61587	1.29449	0.299097	0.462558	0.334834	0.524188	MSTRG.995
Tb927_08_v4.snoRNA.0036	0.328023	2.91727	18.0152	0.000637331	0.00624002	2.20481	3.19563	C/D snoRNA
KS17gene_6153a	0.327986	0.521607	4.17136	0.0582071	0.147697	0.830627	1.23502	KS17gene_6153a
Tb427VSG-6942	0.327935	2.28207	10.5161	0.00517735	0.0270059	1.56854	2.28589	Tb427VSG-6942
Tb11.v5.0733	0.327448	1.36478	2.63949	0.124057	0.250144	0.601811	0.906378	dynein heavy chain cytosolic putative
Tb927.11.5750	0.327379	6.10241	33.6589	2.86431e-05	0.000683438	3.1653	4.54298	SUMO-interacting motif-containing protein
KS17gene_171a	0.326577	0.802322	3.83155	0.0682402	0.164316	0.784321	1.16596	KS17gene_171a
Tb927_09_v4.snoRNA.0033	0.326194	2.9735	16.8971	0.000841439	0.00757509	2.12061	3.07498	C/D snoRNA
TRY.1043	0.325717	0.15815	5.29257	0.035424	0.104818	0.979566	1.4507	TRY.1043
Tb927_09_v4.snoRNA.0007	0.325581	0.842258	4.39886	0.0524525	0.137723	0.860994	1.28023	H/ACA-like snoRNA
KS17gene_575a	0.325198	0.528343	4.84719	0.0429436	0.119943	0.921025	1.3671	KS17gene_575a
Tb927.3.4800	0.324593	5.36578	56.7755	1.31053e-06	6.90037e-05	4.16113	5.88255	hypothetical protein conserved
MSTRG.282	0.324504	2.13096	13.1888	0.00229129	0.0152363	1.81712	2.63992	MSTRG.282
Tb927.5.1850	0.324318	6.66555	15.9213	0.00108156	0.00910732	2.04061	2.96595	hypothetical protein conserved
MSTRG.37	0.324144	1.67792	11.2832	0.00405926	0.0227874	1.64231	2.39155	MSTRG.37
Tb927_08_v4.snoRNA.0039	0.324122	2.83581	10.8037	0.00472156	0.0252951	1.59696	2.32591	C/D snoRNA
KS17gene_2032a	0.323942	0.441854	4.03268	0.0620773	0.154448	0.811217	1.20707	KS17gene_2032a
KS17gene_6469a	0.323216	0.980273	9.12573	0.00822385	0.037171	1.4298	2.08492	KS17gene_6469a
MSTRG.986	0.323157	0.033715	3.64741	0.0745226	0.174876	0.757271	1.12771	MSTRG.986
KS17gene_7536a	0.323082	2.72072	10.3139	0.0055277	0.0281279	1.55086	2.25746	KS17gene_7536a
Tb927_09_v4.snoRNA.0030	0.321576	1.09393	4.77717	0.0442873	0.122451	0.912037	1.35372	C/D snoRNA
Tb927.11.1130	0.320919	5.20254	3.94803	0.064588	0.158478	0.80003	1.18985	calpain-like cysteine peptidase putative
Tb927.11.2830	0.319709	6.05605	28.3257	7.22233e-05	0.00133858	2.87335	4.14132	hypothetical protein conserved
Tb427VSG-3282	0.319526	-2.21867	0.377872	0.547514	0.693976	0.158655	0.261605	Tb427VSG-3282
KS17gene_4216a	0.319386	1.49148	5.01067	0.0399866	0.114048	0.942911	1.39809	KS17gene_4216a
Tb927_06_v4.snoRNA.0024	0.318257	1.92495	5.73489	0.0294239	0.0923488	1.03457	1.5313	H/ACA-like snoRNA
KS17gene_2881a	0.318041	1.33745	4.85188	0.0428554	0.119767	0.921662	1.36799	KS17gene_2881a
MSTRG.488	0.317096	1.78753	6.29043	0.0234755	0.0788833	1.10301	1.62938	MSTRG.488
MSTRG.104	0.317067	0.109497	2.22217	0.155777	0.293622	0.532212	0.807498	MSTRG.104
Tb927.7.6780	0.31701	6.19259	25.3976	0.000126277	0.00198534	2.70217	3.89867	hypothetical protein
Tb927_09_v4.snoRNA.0115	0.316967	-0.127073	2.02271	0.174445	0.317472	0.498295	0.758341	C/D snoRNA
MSTRG.106	0.316441	3.53912	14.3138	0.00166688	0.0122109	1.91325	2.77809	MSTRG.106
MSTRG.671	0.315965	0.0497625	3.66249	0.0739833	0.174176	0.759011	1.13087	MSTRG.671
Tb11.0090	0.315942	0.27272	2.48228	0.134986	0.265466	0.575991	0.869711	variant surface glycoprotein (VSG pseudogene) putative
Tb927.5.5590	0.315654	-0.790653	2.32281	0.147296	0.281616	0.550342	0.83181	Variant Surface Glycoprotein putative
TRY.682	0.315537	6.26819	16.68	0.00088915	0.0078747	2.10377	3.05103	TRY.682
Tb11.v5.0198	0.315348	7.15439	13.071	0.00237083	0.0156406	1.80575	2.6251	clathrin heavy chain putative
KS17gene_5927a	0.31493	0.975444	5.02346	0.0397653	0.113637	0.944481	1.4005	KS17gene_5927a
Tb927.6.520	0.314683	3.9985	10.8312	0.00468042	0.0251601	1.59929	2.32972	EP3-2 procyclin
KS17gene_2473a	0.314469	3.39128	27.1588	8.98032e-05	0.00157594	2.80246	4.04671	KS17gene_2473a
Tb11.v5.0394	0.313762	5.97644	9.02136	0.00852499	0.0381195	1.41885	2.06931	hypothetical protein conserved
Tb427VSG-6384	0.313758	1.13206	3.01344	0.102074	0.218773	0.660007	0.991083	Tb427VSG-6384
KS17gene_73a	0.313642	1.86887	10.0382	0.00604986	0.0299163	1.52409	2.21825	KS17gene_73a
KS17gene_6398a	0.31314	7.29333	18.6079	0.000552243	0.00564448	2.24838	3.25787	KS17gene_6398a
Tb927.5.2870	0.31294	3.31315	9.66248	0.00685432	0.0327083	1.48534	2.16404	hypothetical protein
Tb927.5.296b	0.312626	3.71402	16.4022	0.000954713	0.00827901	2.08202	3.02013	hypothetical protein
Tb927.11.15330	0.312252	5.07225	19.7643	0.000420687	0.00464063	2.33342	3.37604	phosphatidylinositol 3-kinase catalytic subunit putative
MSTRG.919	0.311498	1.35923	4.0566	0.0613887	0.153008	0.815285	1.21191	MSTRG.919
Tb927.10.9480	0.31124	1.32112	3.68545	0.0731706	0.172903	0.762197	1.13566	expression site-associated gene 3 (ESAG3) protein putative
Tb927_10_v4.snoRNA.0076:snoRNA	0.311157	2.44897	9.53605	0.00715186	0.0337438	1.47181	2.14558	term
Tb11.v5.0432	0.311017	2.34662	2.49489	0.134067	0.264197	0.578073	0.872678	calpain-like cysteine peptidase putative
TRY.681	0.310474	1.37839	2.4709	0.135822	0.266445	0.574393	0.867031	TRY.681
Tb427.BES129.5	0.309884	10.6234	20.1054	0.000388943	0.004421	2.35448	3.41011	Tb427.BES129.5
Tb927.8.7880	0.309815	0.560866	3.01965	0.101751	0.218276	0.660993	0.992463	receptor-type adenylate cyclase GRESAG 4 fragment
TRY.746	0.309807	-1.15024	1.07201	0.316113	0.480037	0.318726	0.500157	TRY.746
Tb927_06_v4.snoRNA.0016	0.308759	1.25689	6.07123	0.02564	0.0838348	1.07658	1.59108	H/ACA-like snoRNA
KS17gene_5671a	0.308665	2.08679	10.8664	0.0046283	0.024984	1.60234	2.33458	KS17gene_5671a
MSTRG.943	0.308523	3.99792	12.6492	0.00268227	0.0170153	1.76916	2.5715	MSTRG.943
TRY.404	0.308411	4.36065	35.8773	2.00916e-05	0.000521464	3.28278	4.69698	TRY.404
Tb927.10.30	0.308366	-0.839591	1.53662	0.233257	0.388452	0.410663	0.632165	variant surface glycoprotein (VSG pseudogene) putative
Tb927.8.7300	0.308311	0.980649	6.54338	0.0212343	0.0733309	1.13471	1.67296	variant surface glycoprotein (VSG)-related putative
Tb927.10.15610	0.30719	4.14998	10.3887	0.00539509	0.0277013	1.5575	2.268	zinc finger protein putative
Tb11.v5.0901	0.306207	2.32768	12.4546	0.00284137	0.017747	1.75087	2.54647	tubulin-tyrsoine ligase-like protein putative
Tb927.2.3990	0.305979	6.06648	33.07	3.15575e-05	0.000738092	3.13189	4.5009	GRIP-related Arf-binding domain containing protein putative
Tb927.11.3440	0.305328	4.64855	14.1272	0.0017556	0.0126648	1.8974	2.75557	hypothetical protein conserved
Tb927.3.2590	0.305139	5.21004	38.9261	1.26519e-05	0.000378145	3.42234	4.89785	hypothetical protein
KS17gene_2622a	0.305118	1.14665	4.56007	0.0487754	0.131049	0.882566	1.3118	KS17gene_2622a
Tb927.8.2370	0.305024	6.45188	29.5973	5.73446e-05	0.00114343	2.94179	4.24151	dicer-like protein
Tb927.7.2680	0.304909	3.42077	4.23817	0.0564437	0.144545	0.839996	1.24838	zinc finger protein family member putative
Tb927_09_v4.snoRNA.0040	0.304848	2.28245	4.80618	0.0437247	0.121361	0.915922	1.35927	C/D snoRNA
KS17gene_5447a	0.304836	3.39351	12.2585	0.00301269	0.0185478	1.73171	2.52105	KS17gene_5447a
Tb927.9.15950	0.304615	-0.469984	1.97066	0.179768	0.323961	0.489507	0.745288	hypothetical protein
Tb09_snoRNA_0084	0.304545	1.71679	6.86652	0.0187194	0.066942	1.1743	1.72771	C/D snoRNA TB9C3C1
KS17gene_4860a	0.30413	1.36299	9.59256	0.00701709	0.033296	1.47761	2.15384	KS17gene_4860a
Tb927_09_v4.snoRNA.0100	0.304011	-0.276659	1.82401	0.195904	0.344124	0.463285	0.707956	C/D snoRNA
Tb927.7.6490	0.303723	6.66151	14.1181	0.00176007	0.0126781	1.89695	2.75447	hypothetical protein conserved
TRY.389	0.303374	2.88249	9.04396	0.00845871	0.0378947	1.42142	2.0727	TRY.389
KS17gene_1247a	0.303135	1.4915	6.7641	0.0194776	0.0689584	1.16141	1.71046	KS17gene_1247a
Tb927_08_v4.snoRNA.0007	0.302392	3.20025	11.0662	0.00434495	0.0238997	1.62161	2.36202	C/D snoRNA
Tb07.30D13.180	0.302186	5.34042	24.4617	0.000152307	0.00226895	2.64418	3.81728	hypothetical protein conserved (pseudogene)
TRY.506	0.301994	1.04766	5.49073	0.0325763	0.0991183	1.00385	1.4871	TRY.506
KS17gene_4528a	0.301289	2.89015	13.6632	0.00200033	0.0138126	1.85972	2.6989	KS17gene_4528a
MSTRG.878	0.301053	5.69803	22.7311	0.000218079	0.00292082	2.53449	3.66139	MSTRG.878
MSTRG.979	0.30097	-0.670643	2.05101	0.171633	0.313842	0.503289	0.7654	MSTRG.979
Tb927_10_v4.snoRNA.0074:snoRNA	0.300685	2.88499	15.5497	0.0011927	0.0097764	2.00982	2.92347	term
MSTRG.149	0.300509	1.71717	7.37117	0.0154444	0.0584236	1.23341	1.81123	MSTRG.149
KS17gene_2934a	0.300345	2.52959	11.6699	0.00360146	0.020912	1.6796	2.44352	KS17gene_2934a
KS17gene_943a	0.29988	3.47983	18.9878	0.000504479	0.00531706	2.27433	3.29716	KS17gene_943a
Tb927.3.530	0.299711	0.755122	3.78022	0.0699266	0.167518	0.775938	1.15536	expression site-associated gene 11 (ESAG11) degenerate
KS17gene_4350a	0.299541	6.2668	18.6175	0.000550979	0.00563969	2.24874	3.25886	KS17gene_4350a
KS17gene_5632a	0.299316	2.4973	9.18444	0.00805979	0.0366239	1.43624	2.09368	KS17gene_5632a
KS17gene_7633a	0.29905	4.27866	14.3288	0.00165999	0.012173	1.9146	2.7799	KS17gene_7633a
KS17gene_3984a	0.29885	2.77376	7.71304	0.0135983	0.0535074	1.27159	1.86652	KS17gene_3984a
Tb927.10.3660	0.29858	7.52102	45.2583	5.24108e-06	0.000193267	3.71384	5.28058	aspartate aminotransferase
TRY.211	0.298576	5.91277	18.5826	0.000555603	0.0056666	2.24668	3.25524	TRY.211
KS17gene_80a	0.298491	3.9953	25.4275	0.000125534	0.00197803	2.70377	3.90124	KS17gene_80a
TRY.27	0.298455	2.62231	10.0745	0.00597808	0.0296337	1.52821	2.22344	TRY.27
MSTRG.156	0.29816	-0.580965	1.82718	0.195536	0.343568	0.463987	0.708772	MSTRG.156
MSTRG.521	0.296405	1.64053	3.22203	0.091846	0.203137	0.692211	1.03694	MSTRG.521
Tb927_09_v4.snoRNA.0025	0.296343	-0.493048	2.73078	0.125963	0.2528	0.597224	0.899755	C/D snoRNA
Tb09.v4.0149	0.296265	3.42583	16.4138	0.000951855	0.00826513	2.08275	3.02143	hypothetical protein
MSTRG.727	0.296101	2.64137	11.402	0.00391193	0.0221808	1.65402	2.40761	MSTRG.727
Tb927.10.5700	0.295852	2.47478	14.1857	0.0017272	0.0125107	1.90272	2.76266	Enriched in surface-labeled proteome protein 3
Tb927.11.7760	0.29571	2.51298	15.2473	0.00129276	0.0103075	1.98685	2.88848	MSP-A putative
Tb927.8.7620	0.295632	5.8788	45.6145	5.00169e-06	0.000187359	3.72733	5.30088	amino acid transporter 1 putative
KS17gene_6615a	0.295228	0.48936	2.21908	0.156046	0.293895	0.531807	0.806748	KS17gene_6615a
Tb427VSG-1614	0.295219	-0.742934	1.2015	0.289483	0.451978	0.344883	0.538376	Tb427VSG-1614
Tb927.3.570	0.29496	6.7504	37.5055	1.56412e-05	0.000437123	3.3594	4.80573	expression site-associated gene 2 (ESAG2) protein putative
Tb927_09_v4.snoRNA.0041	0.294917	-0.00510611	4.08537	0.074153	0.17447	0.75828	1.12987	C/D snoRNA
KS17gene_392a	0.2946	2.28705	8.43936	0.0104534	0.0441818	1.35476	1.98074	KS17gene_392a
KS17gene_5581a	0.294152	2.49103	14.2008	0.00171997	0.0124838	1.90365	2.76448	KS17gene_5581a
KS17gene_2385a	0.294011	5.08601	29.2706	6.08064e-05	0.00119898	2.92119	4.21605	KS17gene_2385a
KS17gene_5601a	0.29389	2.58717	8.1701	0.0115108	0.0474505	1.32376	1.93889	KS17gene_5601a
MSTRG.214	0.293872	6.82021	27.6497	8.18778e-05	0.001464	2.83446	4.08683	MSTRG.214
TRY.917	0.2938	3.84996	16.4654	0.00093932	0.00818131	2.08718	3.02719	TRY.917
Tb927.11.8360	0.293744	3.97073	20.8149	0.000331211	0.00390873	2.40796	3.4799	hypothetical protein
TRY.485	0.293533	4.23407	10.6439	0.00496892	0.0262386	1.58106	2.30374	TRY.485
Tb927_09_v4.snoRNA.0064	0.293467	1.07211	5.07991	0.0388057	0.111619	0.952261	1.4111	H/ACA-like snoRNA
KS17gene_738a	0.293045	3.50542	18.413	0.000578718	0.00582906	2.2344	3.23753	KS17gene_738a
KS17gene_3506a	0.293037	-0.856245	1.41381	0.252026	0.409899	0.387323	0.598555	KS17gene_3506a
Tb427VSG-6058	0.292942	7.74117	14.5264	0.00157192	0.0117824	1.92877	2.80357	Tb427VSG-6058
KS17gene_3818a	0.292845	2.30412	9.37396	0.00755509	0.0349836	1.45614	2.12176	KS17gene_3818a
Tb927.8.7630	0.292687	5.90968	31.9567	3.80292e-05	0.0008489	3.07114	4.41988	amino acid transporter 1 putative
KS17gene_1345a	0.292599	2.8484	8.00157	0.0122347	0.049445	1.30588	1.91241	KS17gene_1345a
TRY.850	0.292496	4.72138	21.1879	0.000304788	0.00368798	2.43321	3.516	TRY.850
Tb927_10_v4.snoRNA.0030:snoRNA	0.291885	1.48302	5.77035	0.0289959	0.0913775	1.03916	1.53766	term
Tb927_09_v4.snoRNA.0108	0.291849	1.36466	2.54923	0.130194	0.258766	0.587093	0.885409	C/D snoRNA
KS17gene_3477a	0.291651	3.86033	17.3971	0.000742208	0.00691413	2.16026	3.12947	KS17gene_3477a
KS17gene_5020a	0.291049	4.8214	8.54162	0.0100812	0.0430833	1.36569	1.99649	KS17gene_5020a
MSTRG.258	0.291012	2.64816	8.62748	0.00978029	0.0422039	1.37465	2.00965	MSTRG.258
MSTRG.256	0.290191	2.6647	12.5423	0.00276841	0.0174006	1.75944	2.55777	MSTRG.256
Tb427VSG-397	0.290023	3.37153	12.1036	0.0031563	0.0191277	1.71834	2.50082	Tb427VSG-397
MSTRG.338	0.289951	-0.186539	1.51638	0.236221	0.391826	0.406907	0.626681	MSTRG.338
TRY.597	0.289625	1.24645	4.87337	0.0424534	0.118995	0.92447	1.37209	TRY.597
Tb927.3.3840	0.289562	4.45555	29.5176	5.81677e-05	0.00115498	2.93743	4.23532	Family of unknown function (DUF572) putative
Tb927_09_v4.snoRNA.0062	0.289513	1.30124	4.77727	0.0442854	0.122451	0.912037	1.35374	H/ACA-like snoRNA
KS17gene_6480a	0.289477	2.12138	5.90605	0.0274233	0.0880436	1.0553	1.56188	KS17gene_6480a
TRY.966	0.289177	3.01801	13.6934	0.00198325	0.0137214	1.8626	2.70262	TRY.966
KS17gene_8580a	0.289144	3.00268	8.47866	0.0103085	0.0437911	1.35861	1.9868	KS17gene_8580a
TRY.486	0.288127	2.35516	5.55787	0.0316721	0.0971164	1.01271	1.49932	TRY.486
Tb927.8.7610	0.28762	7.32	27.2803	8.77639e-05	0.00154424	2.81129	4.05668	amino acid transporter 1 putative
Tb427VSG-13	0.287427	-0.457126	2.44899	0.174077	0.317127	0.498767	0.759259	Tb427VSG-13
Tb11.v5.1026	0.287288	4.85839	15.2969	0.0012757	0.0102265	1.99027	2.89425	procyclin-associated gene 2-like protein putative
Tb927.10.3780	0.287264	5.82148	24.825	0.000141544	0.0021492	2.66772	3.84911	hypothetical protein conserved
TRY.843	0.287197	3.55527	22.733	0.000217988	0.00292082	2.53449	3.66157	TRY.843
Tb927.6.460	0.287066	2.4993	12.7498	0.00260398	0.0166851	1.77767	2.58436	procyclin associated gene 3 (PAG3) protein
Tb927.11.2750	0.286674	6.87256	20.9952	0.00031813	0.00379856	2.42038	3.4974	Present in the outer mitochondrial membrane proteome 12
MSTRG.455	0.286384	3.97649	19.0609	0.000495836	0.00524544	2.28022	3.30466	MSTRG.455
Tb927.11.3930	0.285729	5.24543	26.0209	0.000111737	0.00182127	2.73963	3.9518	hypothetical protein conserved
MSTRG.886	0.285661	-0.302728	2.48453	0.134822	0.265216	0.5764	0.87024	MSTRG.886
KS17gene_8278a	0.285604	3.83193	12.3762	0.0029085	0.0180946	1.74245	2.53633	KS17gene_8278a
Tb8.NT.18	0.285448	3.95375	9.01105	0.00855541	0.0382194	1.41772	2.06776	Noncoding RNA putative
Tb427VSG-3719	0.285388	2.25458	5.25207	0.0360409	0.106024	0.974596	1.4432	Tb427VSG-3719
KS17gene_6846a	0.285166	3.99469	17.6357	0.000699569	0.00664778	2.17732	3.15517	KS17gene_6846a
MSTRG.935	0.285127	-0.794524	1.46286	0.2443	0.401324	0.396505	0.612077	MSTRG.935
KS17gene_7353a	0.284866	3.31424	11.9354	0.00332108	0.0196456	1.70674	2.47872	KS17gene_7353a
KS17gene_2628a	0.284628	2.78317	12.2973	0.00297789	0.0183813	1.73562	2.52609	KS17gene_2628a
MSTRG.158	0.284559	-0.790513	1.31386	0.268796	0.428968	0.367575	0.570577	MSTRG.158
TRY.124	0.284423	4.79785	17.2529	0.000769407	0.00708062	2.14993	3.11384	TRY.124
Tb927_10_v4.snoRNA.0032:snoRNA	0.284374	2.17937	9.91253	0.00630636	0.0309369	1.50952	2.20022	term
Tb927.8.520	0.284301	1.38113	3.85598	0.0674545	0.163088	0.787578	1.17099	hypothetical protein
KS17gene_1150a	0.283589	1.46959	3.40897	0.0837017	0.190252	0.720671	1.07727	KS17gene_1150a
Tb427VSG-322	0.283576	3.36601	14.7333	0.00148538	0.0113011	1.94688	2.82816	Tb427VSG-322
Tb09.v4.0125	0.283313	3.463	8.82533	0.0091252	0.0400341	1.39757	2.03976	variant surface glycoprotein (VSG pseudogene) putative
Tb427VSG-6363	0.283121	-1.176	1.29348	0.282816	0.444363	0.352262	0.548496	Tb427VSG-6363
Tb927.10.8590	0.28311	6.93253	30.1702	5.17972e-05	0.00106546	2.97246	4.28569	flagellum transition zone component
Tb927.11.18630	0.283031	-0.831384	1.32029	0.267674	0.427851	0.368708	0.572393	ingi-related retroposon putative (pseudogene)
Tb927.9.2080	0.282808	5.4347	9.52899	0.0071689	0.0337905	1.47121	2.14455	invariant surface glycoprotein 100 point mutation
Tb08.27P2.90	0.282472	4.74553	16.4741	0.000937227	0.00817027	2.08776	3.02816	hypothetical protein
Tb927.11.11020	0.282204	6.66539	30.239	5.11732e-05	0.00105905	2.97509	4.29096	hypothetical protein conserved
TRY.633	0.282116	2.3558	4.69572	0.0459124	0.125683	0.900723	1.33807	TRY.633
MSTRG.309	0.282105	2.75575	6.79064	0.0192778	0.0683875	1.16502	1.71494	MSTRG.309
KS17gene_175a	0.282072	3.98002	18.3764	0.000583839	0.00586192	2.23196	3.23371	KS17gene_175a
Tb927_10_v4.snoRNA.0077:snoRNA	0.28201	3.29549	8.99207	0.00861173	0.0384226	1.41541	2.06491	term
KS17gene_8587a	0.281717	3.18797	10.3957	0.00538289	0.0276888	1.5577	2.26898	KS17gene_8587a
KS17gene_591a	0.281694	2.20368	6.70954	0.0198958	0.0700894	1.15435	1.70124	KS17gene_591a
Tb927.10.14190	0.281666	5.48952	29.0217	6.36021e-05	0.00122518	2.9118	4.19653	hypothetical protein conserved
KS17gene_1438a	0.281082	5.85121	40.6926	9.79448e-06	0.000306283	3.51388	5.00902	KS17gene_1438a
Tb927.8.150	0.280828	-0.425801	3.20871	0.137672	0.269034	0.570193	0.861154	variant surface glycoprotein degenerate
KS17gene_61a	0.28081	2.21528	11.4223	0.00388742	0.0220724	1.65615	2.41034	KS17gene_61a
MSTRG.105	0.280731	4.10162	12.148	0.00311429	0.0189595	1.72217	2.50664	MSTRG.105
KS17gene_2082a	0.280562	3.7073	15.3358	0.00126253	0.0101553	1.99331	2.89876	KS17gene_2082a
Tb927.1.1760	0.280549	2.69565	10.4827	0.00523339	0.0271956	1.5655	2.28122	hypothetical transmembrane protein
KS17gene_5957a	0.280475	0.639797	3.24134	0.0909624	0.202033	0.694578	1.04114	KS17gene_5957a
Tb927.10.14290	0.280245	4.31741	29.4241	5.91508e-05	0.00116961	2.93196	4.22804	hypothetical protein
Tb11.v5.0262	0.279959	5.73609	55.2383	1.55564e-06	7.74927e-05	4.11074	5.80809	hypothetical protein conserved
Tb8.NT.97	0.279919	1.07894	3.72402	0.0718294	0.170614	0.767985	1.1437	Noncoding RNA putative
Tb927.10.4360	0.279888	0.617165	3.66201	0.0740003	0.174176	0.759011	1.13077	hypothetical protein
KS17gene_7170a	0.279616	3.66891	18.1273	0.000620149	0.00613537	2.21216	3.2075	KS17gene_7170a
Tb927.10.11860	0.279579	6.11068	30.9094	4.55128e-05	0.000974579	3.01118	4.34187	Cornifin (SPRR) family putative
Tb927_09_v4.snoRNA.0087	0.279521	-0.116762	2.43909	0.138191	0.269751	0.569037	0.85952	C/D snoRNA
MSTRG.996	0.279462	0.154222	2.41795	0.139794	0.271871	0.565637	0.85451	MSTRG.996
TRY.658	0.279178	5.13928	24.793	0.000142455	0.0021598	2.66559	3.84632	TRY.658
KS17gene_4825a	0.278943	2.15113	11.4747	0.00382476	0.021879	1.65997	2.4174	KS17gene_4825a
Tb927_10_v4.snoRNA.0064:snoRNA	0.278939	1.32703	6.48693	0.0217123	0.0744539	1.12811	1.66329	term
MSTRG.396	0.278836	4.40014	15.0748	0.00135404	0.010603	1.97457	2.86837	MSTRG.396
Tb11.v5.0156	0.278786	4.76504	13.5566	0.00206187	0.0141004	1.85077	2.68574	hypothetical protein conserved
KS17gene_3553a	0.278042	1.73622	6.60629	0.0207157	0.0720657	1.14227	1.6837	KS17gene_3553a
Tb427VSG-586	0.277559	0.205408	2.46874	0.135981	0.26672	0.573944	0.866522	Tb427VSG-586
MSTRG.965	0.277516	5.41444	17.5754	0.000710068	0.00671754	2.17279	3.1487	MSTRG.965
Tb927.5.130	0.276916	3.67046	11.2815	0.00406138	0.0227903	1.64225	2.39133	variant surface glycoprotein (VSG)-related putative
KS17gene_4237a	0.276843	2.4596	11.9819	0.00327452	0.019492	1.71014	2.48485	KS17gene_4237a
KS17gene_1574a	0.276783	2.664	7.69022	0.0137133	0.0538257	1.26901	1.86286	KS17gene_1574a
Tb10.v4.0052	0.2762	6.99854	3.0851	0.0984139	0.213148	0.67132	1.00694	microtubule-associated protein 2
Tb10.v4.0168	0.276191	0.596187	3.33255	0.0869228	0.195445	0.708974	1.06087	variant surface glycoprotein (VSG pseudogene) putative
Tb927.8.3820	0.276082	7.50282	36.6033	1.79513e-05	0.000481766	3.31716	4.7459	Stress granule protein
KS17gene_7480a	0.276038	1.92097	6.38942	0.0225676	0.0767037	1.11518	1.64652	KS17gene_7480a
Tb927.8.6490	0.275981	3.67373	5.12922	0.0379895	0.110069	0.958336	1.42034	Basal body protein
Tb927.7.1790	0.27514	5.34409	15.7557	0.00112957	0.00943105	2.02544	2.94709	Adenine phosphoribosyltransferase putative
Tb427VSG-1307	0.274808	-2.20816	0.537815	0.474104	0.629581	0.200948	0.324126	Tb427VSG-1307
Tb927.10.6040	0.274796	6.73634	17.5063	0.000722332	0.00678237	2.16862	3.14126	hypothetical protein
Tb427VSG-21	0.274561	-0.677999	1.92225	0.207545	0.357874	0.44627	0.682888	Tb427VSG-21
Tb927.8.7870	0.274478	5.50984	35.8032	2.03258e-05	0.000526579	3.27854	4.69195	receptor-type adenylate cyclase GRESAG 4 putative
Tb927_09_v4.snoRNA.0112	0.274297	1.21486	2.97037	0.104352	0.222546	0.65258	0.981498	C/D snoRNA
Tb927.3.4150	0.274235	4.49716	25.1592	0.000132396	0.00205216	2.68779	3.87813	hypothetical protein conserved
Tb927.6.3180	0.274103	8.06354	23.262	0.000194991	0.0026903	2.5702	3.70999	hypothetical protein conserved
KS17gene_5801a	0.273786	2.82473	9.3028	0.00774025	0.0354936	1.44985	2.11125	KS17gene_5801a
Tb09.v4.0115	0.273697	-1.8312	0.667677	0.426039	0.585128	0.232749	0.370551	expression site-associated gene 3 (ESAG3) pseudogene
Tb927_09_v4.snoRNA.0070	0.273686	1.56927	5.77721	0.028914	0.091306	1.0395	1.53889	C/D snoRNA
Tb927.7.6570	0.273212	5.43237	10.1781	0.00577821	0.0290178	1.53734	2.23821	Enriched in surface-labeled proteome protein 17
Tb11.1210	0.273149	4.37797	20.9415	0.000321968	0.00382508	2.41736	3.49219	hypothetical protein
KS17gene_8018a	0.273116	3.34785	11.2488	0.00410311	0.0229248	1.6397	2.38689	KS17gene_8018a
Tb927.5.3280	0.272407	6.76084	24.7898	0.000142547	0.0021598	2.66559	3.84604	Basal body protein
Tb927.9.710	0.272383	3.2766	9.57751	0.0070527	0.0334315	1.47584	2.15164	hypothetical protein conserved
Tb11.v5.0732	0.272283	8.90409	17.5519	0.00071422	0.00673739	2.17151	3.14617	hexokinase putative
Tb927.11.7130	0.272281	5.3436	45.9154	4.80909e-06	0.000182066	3.73977	5.31794	hypothetical protein conserved
TRY.99	0.271952	-0.441434	1.5395	0.232839	0.388029	0.411136	0.632944	TRY.99
TRY.748	0.271871	5.0201	36.0494	1.95592e-05	0.000511386	3.29125	4.70865	TRY.748
Tb927_09_v4.snoRNA.0086	0.27175	-0.700234	1.60393	0.235123	0.390459	0.408424	0.628706	C/D snoRNA
KS17gene_4008a	0.271428	2.68524	11.0198	0.00440899	0.0241584	1.61693	2.35566	KS17gene_4008a
Tb927.9.7690	0.271136	6.10125	9.50987	0.0072153	0.0339201	1.46954	2.14175	SUMO-interacting motif-containing protein
Tb07.30D13.80	0.271063	3.97635	13.8252	0.00191076	0.0134226	1.87216	2.71879	hypothetical protein conserved (pseudogene)
Tb427VSG-6898	0.270929	1.43567	5.25126	0.0360533	0.106027	0.974582	1.44305	Tb427VSG-6898
Tb927.7.6790	0.27087	4.76115	10.0494	0.0060276	0.0298375	1.52524	2.21986	hypothetical protein conserved
MSTRG.625	0.270173	2.04701	8.68378	0.0095886	0.0416191	1.38071	2.01824	MSTRG.625
KS17gene_3717a	0.270159	1.57361	4.21564	0.0570314	0.145546	0.836998	1.24389	KS17gene_3717a
TRY.359	0.270083	5.63403	20.9589	0.000320719	0.00381663	2.41832	3.49388	TRY.359
Tb927.5.4110	0.270024	5.74503	29.1461	6.21875e-05	0.00121258	2.91629	4.2063	hypothetical protein conserved
KS17gene_691a	0.269749	1.69296	3.74114	0.0712433	0.16979	0.770087	1.14726	KS17gene_691a
MSTRG.658	0.26935	0.995705	4.33441	0.0540125	0.140363	0.852748	1.26751	MSTRG.658
Tb927.8.5710	0.269265	5.3981	20.8183	0.000330961	0.00390873	2.40796	3.48022	recombination initiation protein NBS1 putative
Tb927.11.4660	0.269087	5.8695	29.9587	5.37711e-05	0.0010859	2.96421	4.26945	Kinesin-13 2
Tb927_08_v4.snoRNA.0031	0.2689	-0.843856	1.21543	0.286804	0.449074	0.347682	0.542415	C/D snoRNA
Tb927.9.15740	0.268856	0.181265	2.60559	0.12632	0.253229	0.596487	0.898528	hypothetical protein conserved
Tb927.9.7340	0.268808	3.92115	8.13327	0.0116647	0.0478686	1.31995	1.93312	expression site-associated gene 9 (ESAG9) protein putative
Tb927_10_v4.snoRNA.0058:snoRNA	0.268786	1.3758	4.60946	0.0477095	0.129028	0.889318	1.3214	term
Tb927.9.15320	0.268605	5.81237	22.7625	0.000216628	0.00290687	2.53657	3.66428	hypothetical protein conserved
Tb927.3.4180	0.268487	4.87674	27.0372	9.18982e-05	0.00160477	2.79459	4.03669	hypothetical protein
KS17gene_3712a	0.268061	3.24561	8.06744	0.0119458	0.0486781	1.31267	1.92279	KS17gene_3712a
KS17gene_7892a	0.267985	2.38702	7.96135	0.0124151	0.0500303	1.30077	1.90605	KS17gene_7892a
TRY.298	0.267753	2.6057	5.42332	0.0335142	0.100998	0.995687	1.47477	TRY.298
Tb927.8.2060	0.267627	7.23428	23.1865	0.000198101	0.00272259	2.56502	3.70311	Concanavalin A-like lectin/glucanases superfamily/Beige/BEACH domain containing protein putative
MSTRG.569	0.267335	0.521538	4.21847	0.0569571	0.145488	0.837174	1.24445	MSTRG.569
Tb427VSG-3259	0.266689	0.585105	2.45001	0.137372	0.268595	0.570902	0.862102	Tb427VSG-3259
Tb11.NT.178	0.26668	2.57431	6.62564	0.0205591	0.0717498	1.14418	1.687	Noncoding RNA putative
Tb927_08_v4.snoRNA.0029	0.266599	3.96854	18.1123	0.00062243	0.00614082	2.21177	3.20591	C/D snoRNA
MSTRG.788	0.266518	-1.16064	1.7154	0.267165	0.427316	0.369251	0.57322	MSTRG.788
Tb927_09_v4.snoRNA.0077	0.266321	1.54192	3.27516	0.0894392	0.199367	0.700347	1.04847	C/D snoRNA
KS17gene_1005a	0.266134	2.56798	9.32727	0.00767601	0.0353286	1.45187	2.11486	KS17gene_1005a
Tb427VSG-1579	0.265915	-1.7905	0.964808	0.380363	0.544412	0.264073	0.419801	Tb427VSG-1579
Tb11.v5.0308	0.265711	7.50948	6.92002	0.0183369	0.0661238	1.17964	1.73667	THT1 - hexose transporter putative
Tb927.10.5710	0.265486	6.06885	27.8043	7.95478e-05	0.00144602	2.83983	4.09937	hypothetical protein conserved
MSTRG.246	0.265198	1.5088	6.13597	0.0249777	0.0822375	1.08493	1.60245	MSTRG.246
MSTRG.345	0.264979	-1.76635	0.992467	0.40529	0.56739	0.246118	0.392234	MSTRG.345
KS17gene_4763a	0.263965	-2.30851	0.33442	0.571237	0.712828	0.147015	0.243184	KS17gene_4763a
Tb927.5.390	0.263864	6.98915	34.5936	2.46194e-05	0.000605756	3.2177	4.60872	75 kDa invariant surface glycoprotein putative
KS17gene_3248a	0.263843	6.12901	32.1239	3.69681e-05	0.000831753	3.08001	4.43217	KS17gene_3248a
Tb927_10_v4.snoRNA.0059:snoRNA	0.263812	1.47787	6.8392	0.0189183	0.0674662	1.17091	1.72312	term
Tb427VSG-14	0.263381	3.71601	12.9042	0.00248881	0.0162438	1.78931	2.60401	Tb427VSG-14
Tb427VSG-474	0.263264	-2.36726	0.324924	0.576697	0.717046	0.144453	0.239052	Tb427VSG-474
KS17gene_8505a	0.263007	4.26374	14.2551	0.00169421	0.0123601	1.90798	2.77103	KS17gene_8505a
KS17gene_6151a	0.262673	1.23765	5.35342	0.0345199	0.103131	0.98661	1.46193	KS17gene_6151a
Tb927.8.4360	0.262005	5.79752	12.2875	0.00298666	0.0184195	1.73472	2.52481	hypothetical protein conserved
Tb927.7.4380	0.261932	5.51823	29.1062	6.26374e-05	0.00121278	2.91622	4.20317	Bromodomain putative
TRY.441	0.261819	3.50236	8.25554	0.0111626	0.0463194	1.33424	1.95224	TRY.441
MSTRG.150	0.261759	5.75244	39.7559	1.12066e-05	0.000340686	3.46765	4.95053	MSTRG.150
Tb927.7.6600	0.261457	6.69338	16.9256	0.0008354	0.00755002	2.12205	3.07811	hypothetical protein conserved
Tb427VSG-6653	0.261215	5.02585	5.23214	0.0363489	0.106709	0.971798	1.43951	Tb427VSG-6653
MSTRG.825	0.261177	3.50285	8.92015	0.00882904	0.0389878	1.40907	2.05409	MSTRG.825
Tb927.7.2020	0.260903	1.02671	4.45115	0.0512254	0.135579	0.867806	1.29051	retrotransposon hot spot protein 7 (RHS7) putative
TRY.265	0.260707	1.62873	5.69905	0.0298638	0.0932844	1.03019	1.52486	TRY.265
Tb927.2.5860	0.260603	2.94299	2.76074	0.116355	0.239023	0.62156	0.934216	hypothetical protein conserved
KS17gene_4827a	0.260497	2.48013	5.34668	0.0346187	0.10327	0.986027	1.46069	KS17gene_4827a
MSTRG.810	0.260488	2.43933	8.61887	0.00981	0.0422844	1.37382	2.00833	MSTRG.810
Tb927.8.7660	0.260211	5.70963	22.6582	0.00022148	0.00294416	2.53104	3.65466	amino acid transporter (pseudogene) putative
Tb927.7.4490	0.260142	5.67888	32.3641	3.55011e-05	0.000806414	3.09344	4.44976	hypothetical protein conserved
TRY.942	0.260043	3.15362	9.11529	0.00825343	0.037269	1.42865	2.08337	TRY.942
Tb927_09_v4.snoRNA.0066	0.260039	3.03034	7.777	0.0132816	0.052582	1.27916	1.87675	C/D snoRNA
Tb927_08_v4.snoRNA.0017	0.260005	4.26786	16.6084	0.000905544	0.00798015	2.09799	3.04309	C/D snoRNA
Tb927.1.4410	0.259741	6.1931	30.766	4.66616e-05	0.000988738	3.00492	4.33104	SUMO-interacting motif-containing protein
TRY.712	0.259414	5.69556	33.9277	2.74145e-05	0.00065744	3.18214	4.56202	TRY.712
Tb927.8.500	0.259071	-0.685691	1.67992	0.213588	0.365074	0.437619	0.670424	hypothetical protein
Tb927_10_v4.snoRNA.0056:snoRNA	0.25888	0.772658	3.8908	0.0663528	0.161492	0.791848	1.17814	term
Tb11.v5.0303	0.258743	3.47661	8.47603	0.0103181	0.0438058	1.35847	1.9864	pdz domain containing protein putative
KS17gene_7729a	0.258737	1.48636	4.19395	0.0576037	0.146612	0.833831	1.23955	KS17gene_7729a
Tb927.3.5760	0.258502	-0.553045	1.22521	0.284943	0.446851	0.349838	0.545242	hypothetical protein conserved
Tb927.11.12460	0.258376	5.83974	17.3862	0.000744229	0.00692841	2.15937	3.12829	hypothetical protein conserved
MSTRG.784	0.258243	2.4131	7.94993	0.0124668	0.0501639	1.29961	1.90424	MSTRG.784
Tb427VSG-7391	0.258078	-1.59485	0.92352	0.364352	0.528173	0.277224	0.438478	Tb427VSG-7391
Tb927.5.4430	0.257857	4.64495	27.4869	8.44147e-05	0.00149655	2.82491	4.07358	calcium/calmodulin-dependent protein kinase putative
Tb927.9.2853	0.257761	2.26493	7.36407	0.0154856	0.0585641	1.23237	1.81007	hypothetical protein conserved
Tb927.10.10340	0.257697	6.3431	24.3082	0.00015713	0.0023189	2.63472	3.80374	structural maintenance of chromosome 2 putative
Tb927.11.1540	0.257675	6.46654	39.2359	1.2089e-05	0.00036439	3.43843	4.91761	isovaleryl-CoA dehydrogenase
Tb927.7.4730	0.257402	5.00247	10.3923	0.0053888	0.027689	1.55769	2.26851	pumilio/PUF RNA binding protein 5
Tb09.v4.0013	0.257367	3.93057	8.47269	0.0103304	0.0438184	1.35834	1.98588	retrotransposon hot spot (RHS) protein putative
Tb427VSG-621	0.257145	0.772873	3.33358	0.0868784	0.195377	0.709127	1.06109	Tb427VSG-621
TRY.235	0.256981	3.31858	6.66348	0.0202568	0.0709564	1.14901	1.69343	TRY.235
TRY.863	0.256854	2.5182	7.20579	0.0164394	0.061193	1.2133	1.78411	TRY.863
Tb927.10.12950	0.256641	6.25827	28.2092	7.37909e-05	0.00136585	2.8646	4.132	Basal body protein
Tb927_09_v4.snoRNA.0103	0.256582	-0.59116	1.89837	0.213742	0.36525	0.437409	0.670109	C/D snoRNA
TRY.1021	0.256299	5.21561	16.9159	0.000837459	0.00755743	2.12163	3.07704	TRY.1021
KS17gene_1347a	0.256202	3.27895	14.9776	0.00139004	0.0108	1.96658	2.85697	KS17gene_1347a
MSTRG.478	0.256095	2.87177	9.68362	0.00680594	0.0325662	1.48723	2.16711	MSTRG.478
Tb927.1.1750	0.255935	4.15676	11.3066	0.00402973	0.0226754	1.64444	2.39472	conserved protein unknown function
Tb07.30D13.130	0.255931	3.93986	10.8204	0.0046965	0.0252185	1.59828	2.32823	hypothetical protein conserved (pseudogene)
Tb927_08_v4.snoRNA.0027	0.255541	3.98374	22.8476	0.000212757	0.00286849	2.54235	3.67212	C/D snoRNA
Tb927_10_v4.snoRNA.0075:snoRNA	0.255053	3.42794	9.79792	0.00655109	0.0318622	1.49672	2.18369	term
Tb427VSG-514	0.254896	-0.877458	0.852169	0.369852	0.533942	0.272506	0.431972	Tb427VSG-514
Tb927_08_v4.snoRNA.0016	0.254837	4.229	19.9652	0.000401648	0.00451123	2.3457	3.39615	C/D snoRNA
Tb927.5.5080	0.254826	0.384186	1.88427	0.189062	0.335137	0.474777	0.723395	variant surface glycoprotein (VSG) putative
Tb927.4.3120	0.254658	5.12568	20.8815	0.000326309	0.00386454	2.4129	3.48637	hook complex protein conserved
KS17gene_8164a	0.254597	-0.591258	1.68427	0.217089	0.369237	0.432695	0.663361	KS17gene_8164a
Tb927_08_v4.snoRNA.0032	0.254483	-0.199803	1.764	0.203034	0.352509	0.452829	0.692432	C/D snoRNA
Tb927_10_v4.snoRNA.0055:snoRNA	0.254412	0.139589	2.07524	0.16927	0.310973	0.507278	0.771419	term
Tb427VSG-3709	0.253941	0.409283	1.89448	0.187932	0.333969	0.476294	0.725999	Tb427VSG-3709
TRY.611	0.253588	0.215546	2.60135	0.126606	0.253552	0.595933	0.897544	TRY.611
Tb927.1.5150	0.253267	6.19161	16.9776	0.000824501	0.00746997	2.12668	3.08381	hypothetical protein
Tb927_09_v4.snoRNA.0038	0.253125	-0.438319	1.54182	0.232502	0.387649	0.411561	0.633573	C/D snoRNA
KS17gene_3427a	0.2529	4.42573	10.0992	0.0059297	0.0294762	1.53053	2.22697	KS17gene_3427a
Tb927.11.14600	0.25258	5.43392	9.17143	0.00809583	0.0367092	1.43522	2.09174	procyclin-associated gene 2-like protein putative
Tb927.10.15730	0.252524	7.4532	8.54959	0.0100528	0.0430009	1.36652	1.99771	SPRY domain/Ankyrin repeats (3 copies) putative
Tb927.10.10100	0.252523	6.00577	38.2356	1.40158e-05	0.000404435	3.39315	4.85338	hypothetical protein conserved
MSTRG.344	0.252244	-0.0894566	2.69155	0.133884	0.263957	0.578467	0.873271	MSTRG.344
KS17gene_6546a	0.252082	3.91877	7.04687	0.0174652	0.0638845	1.1946	1.75783	KS17gene_6546a
Tb927.9.8330	0.251546	4.97308	17.834	0.000666225	0.00643429	2.1915	3.17638	hypothetical protein
MSTRG.936	0.2515	2.03966	3.74631	0.0710674	0.169456	0.770942	1.14833	MSTRG.936
MSTRG.661	0.251384	2.98317	10.0452	0.00603591	0.0298578	1.52494	2.21926	MSTRG.661
Tb11.v5.0377	0.251341	2.06731	1.85902	0.191892	0.33901	0.469787	0.716944	hypothetical protein conserved
Tb927.11.15800	0.251306	6.94817	21.3586	0.000293499	0.00359018	2.44488	3.53239	Cytokinesis initiation factor 1
TRY.159	0.251194	0.501737	3.41487	0.0834589	0.18994	0.721384	1.07853	TRY.159
MSTRG.419	0.251113	1.14625	4.70699	0.0456834	0.125254	0.902208	1.34024	MSTRG.419
MSTRG.940	0.251018	2.61105	5.78605	0.0288088	0.091146	1.04026	1.54048	MSTRG.940
MSTRG.215	0.250944	4.09848	6.44268	0.0220957	0.0754796	1.12217	1.65569	MSTRG.215
TRY.997	0.250834	-2.06455	0.221219	0.644553	0.770738	0.113093	0.190741	TRY.997
Tb927.10.14230	0.250667	6.65112	25.5604	0.000122283	0.0019513	2.70968	3.91263	hypothetical protein conserved
KS17gene_6426a	0.250023	0.968939	4.1586	0.058551	0.148177	0.829219	1.23247	KS17gene_6426a
TRY.535	0.250003	1.53555	3.58081	0.076961	0.179205	0.746649	1.11373	TRY.535
Tb11.v5.0945	0.249616	-0.677968	1.6313	0.232593	0.387756	0.411442	0.633403	variant surface glycoprotein (VSG atypical) putative
KS17gene_6095a	0.249601	3.41994	12.7151	0.00263068	0.016778	1.77526	2.57993	KS17gene_6095a
TRY.675	0.249552	2.817	5.24806	0.0361026	0.106097	0.974296	1.44246	TRY.675
Tb927_08_v4.snoRNA.0020	0.24939	4.24782	20.2266	0.000378322	0.00433149	2.36336	3.42214	C/D snoRNA
Tb427VSG-2088	0.249291	1.83182	3.2857	0.0889707	0.198666	0.701877	1.05075	Tb427VSG-2088
KS17gene_4077a	0.248589	4.06613	15.3847	0.00124617	0.0100522	1.99774	2.90442	KS17gene_4077a
TRY.577	0.248583	6.13489	19.4401	0.000453598	0.00491959	2.30807	3.34333	TRY.577
TRY.207	0.248523	5.10656	18.0139	0.000637526	0.00624002	2.20481	3.1955	TRY.207
MSTRG.188	0.248475	-0.594789	1.6917	0.223756	0.377096	0.423548	0.650226	MSTRG.188
Tb927.10.15620	0.248289	3.39986	5.78997	0.0287623	0.0910249	1.04084	1.54118	hypothetical protein
KS17gene_108a	0.248195	0.607812	2.87309	0.109727	0.230415	0.63749	0.959685	KS17gene_108a
Tb927_08_v4.snoRNA.0025	0.248131	3.95552	20.8968	0.000325196	0.00385698	2.41375	3.48786	C/D snoRNA
MSTRG.406	0.247649	3.55704	8.94729	0.00874633	0.0387552	1.41167	2.05817	MSTRG.406
Tb927.10.15550	0.247593	6.94198	37.315	1.60995e-05	0.00044499	3.35165	4.79319	hypothetical protein conserved
TRY.174	0.247479	3.59028	16.3523	0.00096706	0.00833598	2.07904	3.01455	TRY.174
MSTRG.337	0.2474	0.882133	2.83143	0.112131	0.233693	0.631354	0.950276	MSTRG.337
KS17gene_5200a	0.247303	4.87599	14.5238	0.00157307	0.0117824	1.92877	2.80325	KS17gene_5200a
Tb927_10_v4.snoRNA.0045:snoRNA	0.247264	1.46308	5.43991	0.0332805	0.100538	0.997669	1.47781	term
KS17gene_3107a	0.247078	2.98107	4.31887	0.0543966	0.141044	0.850645	1.26443	KS17gene_3107a
Tb927.1.1850	0.246828	4.54633	9.26308	0.00784584	0.0358851	1.44509	2.10536	hypothetical protein conserved
KS17gene_3009a	0.24676	6.12484	22.5903	0.000224707	0.00297869	2.52598	3.64838	KS17gene_3009a
Tb927.10.10280	0.246734	6.55127	2.9336	0.106346	0.225579	0.646701	0.973277	microtubule-associated protein putative
Tb11.1190	0.246152	1.45601	0.828805	0.376327	0.540105	0.267522	0.424434	hypothetical protein
MSTRG.796	0.246047	2.1963	7.75026	0.0134129	0.0529395	1.27622	1.87248	MSTRG.796
KS17gene_2164a	0.245986	7.04717	26.9098	9.41524e-05	0.00162416	2.78937	4.02617	KS17gene_2164a
Tb927.11.100	0.245979	-2.01678	0.499122	0.490196	0.644799	0.190576	0.30963	variant surface glycoprotein (VSG) putative
MSTRG.885	0.245938	3.43752	13.8032	0.00192264	0.0134927	1.8699	2.7161	MSTRG.885
KS17gene_4939a	0.245845	4.28114	21.4062	0.000290437	0.00356998	2.44733	3.53695	KS17gene_4939a
KS17gene_634a	0.245828	5.13098	27.6248	8.22599e-05	0.00146899	2.83298	4.08481	KS17gene_634a
MSTRG.404	0.245531	1.15588	3.90067	0.0660446	0.161078	0.792964	1.18016	MSTRG.404
KS17gene_6576a	0.245395	1.1458	3.73866	0.0713281	0.16985	0.769935	1.14674	KS17gene_6576a
Tb927.8.6700	0.245382	4.15412	20.172	0.000383065	0.00436817	2.3597	3.41673	hypothetical protein conserved
Tb927.9.13360	0.24507	6.03074	7.00759	0.01773	0.0645003	1.19044	1.75129	ubiquitin-protein ligase putative
Tb927.9.11690	0.245026	5.52755	18.4836	0.000568961	0.00576144	2.23947	3.24492	hypothetical protein conserved
Tb927.8.5920	0.244853	-1.14985	0.832888	0.375183	0.539336	0.268141	0.425756	hypothetical protein
KS17gene_3336a	0.244824	3.06563	6.75195	0.0195698	0.0692503	1.15958	1.70841	KS17gene_3336a
Tb927.9.8030	0.244813	5.23507	19.2837	0.000470506	0.00505618	2.29618	3.32743	hypothetical protein conserved
Tb11.v5.0145	0.244663	4.12511	8.15961	0.0115544	0.0475611	1.32275	1.93725	variant surface protein (VSG) putative
Tb927.7.3720	0.244362	4.84463	7.18183	0.0165895	0.0615903	1.21049	1.78017	hypothetical protein
Tb927_09_v4.snoRNA.0075	0.244265	1.47876	3.88274	0.066606	0.16178	0.791075	1.17649	C/D snoRNA
TRY.335	0.244213	3.16935	11.9391	0.00331732	0.0196397	1.70687	2.47921	TRY.335
Tb927.9.1600	0.244211	6.34273	8.7025	0.00952579	0.0414392	1.38259	2.0211	hypothetical protein conserved
Tb927.8.1020	0.24417	6.10265	22.1519	0.000246856	0.00318312	2.49715	3.60756	6-phosphofructo-2-kinase/fructose-2 6-biphosphatase putative
KS17gene_440a	0.244018	2.91882	2.79789	0.114111	0.235918	0.627239	0.942671	KS17gene_440a
Tb927.5.1950	0.24345	6.19028	37.8697	1.48051e-05	0.000420376	3.37636	4.82959	hypothetical protein conserved
Tb927.1.1890	0.243254	6.38085	17.7814	0.000674897	0.00648714	2.18795	3.17076	Replication Factor C Subunit 1-related protein
Tb927_09_v4.snoRNA.0059	0.243166	1.19124	5.17911	0.0371838	0.108287	0.965425	1.42965	H/ACA-like snoRNA
Tb927.1.5160	0.243067	3.77622	16.5175	0.000926867	0.00810267	2.09137	3.03298	hypothetical protein
Tb427VSG-3205	0.24285	-0.000539259	1.69024	0.212256	0.363598	0.439379	0.67314	Tb427VSG-3205
TRY.547	0.242708	3.68382	9.46829	0.00731737	0.0341215	1.46697	2.13564	TRY.547
Tb10.NT.33	0.242645	1.63506	5.30597	0.0352226	0.104461	0.981046	1.45318	Noncoding RNA putative
KS17gene_4280a	0.242396	4.12277	15.3514	0.00125729	0.0101247	1.99462	2.90056	KS17gene_4280a
Tb11.02.5130b	0.242225	2.87299	5.0286	0.0396768	0.113452	0.945186	1.40146	neurobeachin/beige protein putative (fragment)
Tb09.v4.0113	0.241984	2.29494	7.03789	0.0175254	0.0640431	1.19353	1.75633	variant surface glycoprotein (VSG atypical) putative
Tb927.11.3910	0.241915	6.27328	26.3051	0.00010574	0.00175038	2.75687	3.97576	hypothetical protein conserved
Tb927.6.3560	0.241682	6.59145	36.2245	1.90341e-05	0.000504551	3.2971	4.72047	hypothetical protein conserved
KS17gene_5595a	0.241581	2.06506	3.84734	0.0677312	0.16359	0.786244	1.16921	KS17gene_5595a
Tb927.11.11650	0.24156	6.4861	23.3345	0.000192057	0.00266777	2.57385	3.71657	Centrosomal protein of 164 kDa putative
TRY.294	0.241547	2.49362	4.79937	0.0438561	0.121583	0.915128	1.35797	TRY.294
Tb927.9.7390	0.241348	1.12963	3.93008	0.0651355	0.159299	0.797788	1.18618	variant surface glycoprotein (VSG)-related putative
Tb11.v5.0582	0.241247	4.53259	9.84228	0.0064551	0.0314924	1.50179	2.1901	hypothetical protein conserved
TRY.388	0.241214	1.81714	5.46533	0.0329261	0.0998615	1.0006	1.48246	TRY.388
Tb927.9.660	0.24109	4.63567	9.74619	0.00666507	0.0321741	1.49249	2.1762	expression site-associated gene 1 (ESAG1) protein
Tb927.8.8140	0.24095	6.42029	23.7536	0.000176048	0.00251444	2.59956	3.75437	small GTP-binding rab protein putative
Tb927.10.10150	0.240826	5.76091	38.3006	1.38805e-05	0.000402989	3.39471	4.85759	hypothetical protein conserved
TRY.704	0.240727	5.21165	19.8897	0.000408692	0.00455432	2.34158	3.3886	TRY.704
KS17gene_1242a	0.240634	5.00479	15.5394	0.00119596	0.00979185	2.00914	2.92228	KS17gene_1242a
MSTRG.370	0.240634	1.74289	4.15047	0.0587717	0.148519	0.828217	1.23083	MSTRG.370
Tb11.v5.0876	0.240329	6.66164	20.2525	0.000376101	0.00431301	2.36522	3.4247	hypothetical protein conserved
Tb927.11.1230	0.240246	7.42393	30.4585	4.92368e-05	0.00102645	2.98866	4.30771	hypothetical protein conserved
Tb927.4.4940	0.240159	5.50572	7.65724	0.0138815	0.0543157	1.26507	1.85756	SUMO-interacting motif-containing protein
KS17gene_2197a	0.240146	3.05362	8.38192	0.0106693	0.044894	1.34781	1.97186	KS17gene_2197a
Tb927_10_v4.snoRNA.0079:snoRNA	0.239842	-0.463457	0.97569	0.338183	0.501848	0.299428	0.470849	term
Tb927.10.8460	0.239813	8.05453	6.55677	0.0211226	0.0730896	1.13614	1.67525	glucose transporter putative
Tb927.9.7980	0.2397	5.74608	21.3437	0.000294463	0.00359767	2.44398	3.53097	hypothetical protein conserved
KS17gene_4699a	0.239468	3.8509	9.77085	0.00661044	0.0320364	1.49436	2.17977	KS17gene_4699a
Tb927.11.7120	0.239314	5.92351	26.0855	0.000110341	0.00180473	2.74359	3.95726	hypothetical protein conserved
KS17gene_5734a	0.239308	1.79979	5.92782	0.0271803	0.0875803	1.05759	1.56575	KS17gene_5734a
MSTRG.840	0.239105	5.32506	2.18536	0.159028	0.29797	0.525827	0.798526	MSTRG.840
Tb927_09_v4.snoRNA.0027	0.238704	3.29173	4.28525	0.0552389	0.142457	0.846316	1.25775	C/D snoRNA
Tb927.4.4400	0.238293	6.55131	11.2217	0.00413796	0.0230199	1.6379	2.38321	hypothetical protein conserved
MSTRG.418	0.238202	0.0428431	2.2917	0.149855	0.285263	0.544754	0.824328	MSTRG.418
Tb927.9.7350	0.238109	2.994	9.02435	0.00851619	0.0380968	1.41911	2.06975	expression site-associated gene 1 (ESAG1) pseudogene
Tb927.10.3730	0.237795	5.56453	19.6665	0.000430321	0.00472853	2.32527	3.36621	SET domain containing protein putative
Tb927.2.6310	0.237772	3.71035	10.5459	0.00512791	0.0268341	1.57131	2.29006	iron/ascorbate oxidoreductase family protein putative
Tb11.v5.0228	0.237755	7.40547	26.9714	9.30554e-05	0.00161461	2.79193	4.03126	75 kDa invariant surface glycoprotein putative
Tb11.v5.0888	0.237734	4.03401	16.3457	0.000968716	0.00834374	2.07864	3.0138	hypothetical protein conserved
TRY.55	0.23771	4.34814	7.80829	0.0131298	0.0522016	1.28232	1.88174	TRY.55
Tb927.10.15680	0.237289	7.22312	21.5033	0.000284298	0.00353433	2.45169	3.54623	hypothetical protein conserved
MSTRG.324	0.237213	3.91746	8.18591	0.0114455	0.0472228	1.32585	1.94137	MSTRG.324
KS17gene_1127a	0.237182	6.19458	18.9557	0.000508333	0.00534578	2.27199	3.29385	KS17gene_1127a
KS17gene_2832a	0.236851	4.07887	12.4047	0.00288392	0.0179574	1.74576	2.54002	KS17gene_2832a
KS17gene_4089a	0.236746	2.95061	11.5352	0.00375391	0.0215854	1.66584	2.42552	KS17gene_4089a
KS17gene_3380a	0.236721	5.55277	13.4812	0.00210672	0.0142969	1.84476	2.67639	KS17gene_3380a
Tb927.1.2150	0.236651	4.4686	5.04949	0.0393194	0.112635	0.948328	1.40539	Small kinetoplastid calpain-related protein 1-4
Tb927.10.9710	0.236181	3.9205	9.97879	0.00616964	0.0304239	1.51679	2.20974	hypothetical protein
Tb927.4.4020	0.236133	6.79605	39.302	1.19726e-05	0.00036165	3.44171	4.92181	amino acid transporter putative
KS17gene_7207a	0.236063	1.64308	5.75044	0.0292353	0.0919277	1.03655	1.53409	KS17gene_7207a
Tb927.2.3020	0.235969	5.74922	27.6051	8.25645e-05	0.00147257	2.83192	4.08321	Component of motile flagella 76
Tb927.5.3150	0.2359	7.21559	18.9999	0.000503033	0.00530576	2.27525	3.2984	protein kinase putative
Tb927.10.2870	0.235725	5.37493	18.4641	0.000571637	0.00577891	2.23815	3.24288	hypothetical protein conserved
Tb927.8.2290	0.235665	5.04684	25.1679	0.000132166	0.00205216	2.68779	3.87888	hypothetical protein conserved
KS17gene_2126a	0.235663	1.50637	4.45644	0.0511033	0.135316	0.868652	1.29155	KS17gene_2126a
KS17gene_297a	0.235088	2.69087	7.1726	0.0166478	0.0617422	1.20942	1.77864	KS17gene_297a
Tb927_09_v4.snoRNA.0078	0.235078	1.57409	3.59583	0.0764029	0.178152	0.749208	1.11689	C/D snoRNA
TRY.256	0.235036	3.59942	9.21902	0.00796491	0.0363244	1.4398	2.09882	TRY.256
MSTRG.728	0.234878	3.52826	12.7099	0.00263472	0.0167962	1.77479	2.57927	MSTRG.728
TRY.946	0.234721	-0.322438	0.971619	0.339163	0.50304	0.298398	0.469591	TRY.946
MSTRG.166	0.234721	0.999001	1.96105	0.180773	0.325195	0.487856	0.742866	MSTRG.166
Tb927.7.2640	0.234559	7.16075	22.2454	0.000241933	0.00313673	2.50352	3.61631	cytoskeleton associated protein putative
MSTRG.278	0.234432	2.84157	7.48357	0.0148075	0.056699	1.24642	1.82952	MSTRG.278
MSTRG.647	0.234369	4.13639	11.3687	0.00395262	0.0223302	1.65111	2.40311	MSTRG.647
Tb927.10.13910	0.234309	5.12259	23.8994	0.000170839	0.0024631	2.60852	3.76741	hypothetical protein conserved
TRY.421	0.234083	3.68096	8.07804	0.0119	0.0485376	1.31392	1.92445	TRY.421
KS17gene_4584a	0.234076	3.04985	9.86666	0.00640304	0.0313523	1.50373	2.19361	KS17gene_4584a
Tb927.9.9270	0.234004	5.65007	30.6046	4.79935e-05	0.00100793	2.99657	4.31882	hypothetical protein conserved
Tb927.7.5390	0.23396	6.02263	15.3397	0.00126121	0.0101504	1.99352	2.89921	hypothetical protein conserved
Tb927.11.11920	0.233684	5.39588	15.866	0.00109733	0.00920734	2.03587	2.95966	molybdenum cofactor biosynthesis protein putative
TRY.148	0.233636	9.86935	12.218	0.00304949	0.0187013	1.72813	2.51577	TRY.148
KS17gene_2466a	0.233521	2.83991	3.12444	0.096471	0.210319	0.677121	1.0156	KS17gene_2466a
Tb927.10.15240	0.233003	5.9457	26.9278	9.38301e-05	0.00162057	2.79033	4.02766	hypothetical protein conserved
Tb927.11.8760	0.232938	5.85027	32.0018	3.77393e-05	0.000845088	3.0731	4.42321	hypothetical protein conserved
Tb927.9.2875	0.23272	3.44843	8.6496	0.00970446	0.0419532	1.37724	2.01303	Domain of unknown function (DUF5075) putative
Tb927.9.8350	0.232487	5.60153	10.9949	0.00444375	0.0242739	1.61486	2.35225	hypothetical protein conserved
Tb927.9.8320	0.232474	4.93899	21.7194	0.000271154	0.00342793	2.46497	3.56678	hypothetical protein
TRY.790	0.23219	6.49118	23.1499	0.000199626	0.00273297	2.56337	3.69978	TRY.790
TRY.770	0.231949	-2.30861	0.243261	0.62866	0.758162	0.120238	0.201584	TRY.770
Tb927.11.15240	0.231852	4.8752	12.0083	0.00324847	0.0194385	1.71134	2.48832	Ras-related protein RAB2B putative
KS17gene_1842a	0.231843	1.38104	4.6882	0.0460659	0.125871	0.900074	1.33662	KS17gene_1842a
KS17gene_3199a	0.231725	3.724	12.3041	0.00297183	0.0183519	1.73632	2.52698	KS17gene_3199a
TRY.343	0.231699	3.95323	8.02382	0.0121363	0.0492444	1.30764	1.91592	TRY.343
Tb927.1.1860	0.23157	2.24351	4.058	0.0613486	0.152935	0.815492	1.2122	Uncharacterized protein
Tb927.5.1920	0.231556	5.36177	17.659	0.000695549	0.00662863	2.17858	3.15767	hypothetical protein conserved
Tb927.4.1240	0.2315	6.07397	21.2661	0.00029956	0.00363803	2.43913	3.52352	hypothetical protein
Tb927.10.14300	0.231111	6.32017	32.7157	3.34711e-05	0.000770162	3.11342	4.47533	MEKK-related kinase 1 putative
Tb927.7.1950	0.231104	-0.014892	2.0257	0.174145	0.317156	0.498727	0.759088	retrotransposon hot spot protein 7 (RHS7) putative
Tb7.NT.10	0.231077	3.18802	10.0817	0.00596395	0.0295739	1.52909	2.22447	Noncoding RNA putative
Tb927.11.16640	0.230959	5.48448	13.3729	0.00217305	0.0146449	1.83431	2.66293	Uncharacterised protein family UPF0564 putative
Tb11.v5.0790	0.230896	3.90798	9.3974	0.00749522	0.0347403	1.45917	2.12522	hypothetical protein conserved
Tb927.11.14270	0.230874	5.76782	19.9247	0.000405406	0.00453421	2.3435	3.39211	STE group serine/threonine-protein kinase putative
KS17gene_3460a	0.230628	4.4316	9.54125	0.00713935	0.0337296	1.47199	2.14634	KS17gene_3460a
KS17gene_4919a	0.230545	6.16979	17.1625	0.000787018	0.00721323	2.14187	3.10402	KS17gene_4919a
Tb927.10.15750	0.230466	6.79724	6.916	0.0183653	0.0661926	1.17919	1.736	Tripartite attachment complex protein 197
Tb927.11.5490	0.230346	6.30633	25.2954	0.000128861	0.00202147	2.69433	3.88988	Polyphosphoinositide phosphatase putative
TRY.941	0.230082	3.4529	8.89952	0.00889254	0.0392194	1.4065	2.05097	TRY.941
TRY.342	0.229944	3.18824	8.37396	0.0106996	0.0449816	1.34697	1.97063	TRY.342
MSTRG.130	0.229892	0.735594	2.81405	0.113151	0.234787	0.629327	0.94634	MSTRG.130
Tb927.9.2861	0.229856	2.85718	5.88626	0.0276465	0.0884799	1.05316	1.55836	Domain of unknown function (DUF5075) putative
Tb927_09_v4.snoRNA.0013	0.229835	-1.80636	0.399015	0.536651	0.685331	0.164099	0.270308	H/ACA-like snoRNA
Tb11.v5.0932	0.229817	0.337031	0.979721	0.337216	0.500795	0.30034	0.472092	variant surface glycoprotein (VSG) putative
Tb927_09_v4.snoRNA.0024	0.22976	1.03687	1.40153	0.25401	0.41223	0.384861	0.595149	C/D snoRNA
MSTRG.730	0.229572	1.46379	3.95166	0.064478	0.158318	0.80047	1.19059	MSTRG.730
Tb927.6.2730	0.229501	6.64652	23.5317	0.000184328	0.00259871	2.58524	3.73441	hypothetical protein conserved
Tb927.2.2060	0.229419	3.43612	4.28427	0.0552636	0.142467	0.846287	1.25756	variant surface glycoprotein (VSG)-related putative
Tb927.11.1090	0.229358	3.31675	1.98025	0.178772	0.322864	0.490981	0.747699	calpain-like protein putative
Tb927.3.2040	0.229245	5.96763	14.036	0.00180088	0.0129062	1.8892	2.74452	kinesin putative
Tb927.7.2530	0.228834	4.86765	22.1317	0.000247937	0.00319126	2.49604	3.60566	N-acetyltransferase putative
KS17gene_8548a	0.228722	1.65879	2.41848	0.139754	0.27183	0.565702	0.854635	KS17gene_8548a
Tb427VSG-2079	0.228583	1.69979	1.90154	0.187157	0.332945	0.477628	0.727795	Tb427VSG-2079
Tb927_09_v4.snoRNA.0072	0.228482	2.59569	5.99109	0.0264879	0.0858756	1.06613	1.57695	C/D snoRNA
TRY.789	0.228185	4.29077	19.0908	0.000492349	0.00522413	2.28199	3.30773	TRY.789
Tb927.2.4470	0.22806	5.69088	24.2735	0.000158243	0.00233289	2.6321	3.80068	hypothetical protein conserved
Tb927.10.15980	0.227926	2.76006	6.31559	0.0232408	0.0783172	1.10614	1.63375	hypothetical protein
Tb927.10.840	0.22763	7.03384	7.35883	0.0155162	0.0586329	1.23186	1.80921	Flagellum attachment zone protein 6
Tb927.10.12620	0.227589	5.77786	16.6776	0.000889697	0.0078747	2.10377	3.05076	Protein of unknown function (DUF3648) putative
Tb11.v5.0378	0.227481	3.213	1.89732	0.18762	0.333539	0.476854	0.726721	hypothetical protein conserved
Tb927.3.3270	0.227477	11.511	10.1525	0.00582683	0.0291485	1.53538	2.23457	ATP-dependent 6-phosphofructokinase glycosomal
MSTRG.872	0.22742	1.97008	5.11203	0.0382716	0.110728	0.955742	1.41712	MSTRG.872
Tb927_08_v4.snoRNA.0024	0.227349	3.09359	5.59083	0.0312389	0.096329	1.01624	1.5053	C/D snoRNA
Tb927.7.5370	0.227283	6.37802	12.0944	0.00316508	0.0191455	1.71793	2.49962	hypothetical protein conserved
Tb427VSG-6841	0.227247	5.16462	13.0848	0.00236132	0.0155926	1.80708	2.62684	Tb427VSG-6841
KS17gene_1821a	0.227222	6.1152	18.2043	0.000608673	0.00605559	2.21784	3.21562	KS17gene_1821a
KS17gene_4522a	0.226903	1.88425	2.28161	0.150697	0.286444	0.542961	0.821895	KS17gene_4522a
KS17gene_4477a	0.226803	2.86797	8.48653	0.0102798	0.0436952	1.35957	1.98802	KS17gene_4477a
KS17gene_1168a	0.226719	2.40011	7.25213	0.0161534	0.0604931	1.21829	1.79174	KS17gene_1168a
TRY.578	0.226681	4.31299	7.95543	0.0124419	0.0501071	1.3001	1.90511	TRY.578
KS17gene_7826a	0.226672	4.65536	21.8404	0.000264091	0.00335959	2.47371	3.57825	KS17gene_7826a
TRY.656	0.226618	3.58885	7.51133	0.0146548	0.0563681	1.24897	1.83402	TRY.656
Tb927_10_v4.snoRNA.0020:snoRNA	0.226578	1.18274	2.84463	0.111362	0.232672	0.633255	0.953263	term
Tb927.8.7080	0.226565	6.35974	11.7064	0.00356133	0.0207469	1.68305	2.44839	hypothetical protein conserved
Tb11.v5.0197	0.226376	7.20371	8.31049	0.010945	0.0457421	1.33968	1.96078	clathrin heavy chain putative
Tb927.10.4130	0.226102	5.88473	26.3444	0.00010494	0.00174407	2.75844	3.97906	NADH-ubiquinone oxidoreductase B13 subunit
Tb927.9.2885	0.225489	3.26328	6.21569	0.0241891	0.0804432	1.09451	1.61638	Domain of unknown function (DUF5075) putative
Tb927.11.11500	0.225473	6.87054	24.1061	0.000163746	0.00239167	2.6213	3.78583	cyclin dependent kinase-binding protein putative
KS17gene_5926a	0.225234	2.03414	2.87073	0.109862	0.230658	0.637032	0.959153	KS17gene_5926a
KS17gene_385a	0.225139	2.25026	7.58987	0.0142327	0.0552079	1.258	1.84671	KS17gene_385a
Tb927_10_v4.snoRNA.0066:snoRNA	0.225083	3.25885	7.11647	0.0170072	0.062617	1.20331	1.76937	term
MSTRG.397	0.225043	1.89659	3.52135	0.0792182	0.182653	0.738374	1.10118	MSTRG.397
Tb927_08_v4.snoRNA.0010	0.224845	3.31145	6.9173	0.0183562	0.0661764	1.1793	1.73622	C/D snoRNA
Tb927.8.2430	0.224703	6.35294	13.6446	0.00201093	0.0138759	1.85774	2.6966	hypothetical protein conserved
TRY.696	0.224626	3.4164	8.06428	0.0119595	0.0487198	1.31229	1.92229	TRY.696
Tb09.v4.0111	0.224618	3.25351	5.84437	0.0281256	0.0895492	1.04794	1.5509	variant surface glycoprotein (VSG pseudogene) putative
Tb927.11.5770	0.224602	6.72443	16.4512	0.000942764	0.00820626	2.08585	3.0256	hypothetical protein conserved
TRY.1008	0.224571	4.82777	22.0284	0.000253531	0.00325331	2.48768	3.59597	TRY.1008
Tb11.v5.0699	0.224345	4.50898	15.0613	0.00135899	0.0106285	1.97353	2.86678	Trypanosomal VSG domain containing protein putative
TRY.979	0.224258	4.23594	10.8874	0.00459754	0.0248747	1.60424	2.33747	TRY.979
Tb11.v5.1032	0.224033	2.49174	4.0417	0.0618165	0.153939	0.81265	1.2089	variant surface glycoprotein (VSG) putative
KS17gene_7530a	0.224006	6.97912	10.2532	0.00563825	0.0284963	1.54521	2.24886	KS17gene_7530a
TRY.71	0.224002	4.27512	13.6794	0.00199114	0.0137558	1.86151	2.7009	TRY.71
Tb10.v4.0215	0.223999	4.58557	13.9802	0.00182927	0.013034	1.88492	2.73772	hypothetical protein
MSTRG.352	0.223982	-1.68924	0.442155	0.515694	0.66715	0.175777	0.287608	MSTRG.352
Tb927.4.4500	0.223825	5.65654	17.8636	0.000661398	0.00639637	2.19407	3.17954	hypothetical protein conserved
Tb927.11.1550	0.223736	5.03886	25.704	0.000118878	0.00191567	2.71768	3.9249	XRN 5'-3' exonuclease N-terminus putative
Tb11.v5.0985	0.22371	5.89281	14.7533	0.00147732	0.0112651	1.94827	2.83052	variant surface glycoprotein (VSG)-related putative
KS17gene_7361a	0.223283	1.74892	4.35433	0.0535246	0.139601	0.855111	1.27145	KS17gene_7361a
Tb927.9.7330	0.223154	4.13626	7.11449	0.01702	0.0626481	1.20309	1.76904	expression site-associated gene 2 (ESAG2) protein putative
Tb927.6.450	0.222966	3.08214	4.35033	0.0536221	0.139731	0.854708	1.27066	procyclin PARP A
Tb927.10.6050	0.22292	8.25747	6.97887	0.0179265	0.0650401	1.18682	1.74651	clathrin heavy chain
KS17gene_840a	0.222639	3.72303	13.2726	0.00223659	0.0149849	1.82435	2.65041	KS17gene_840a
Tb927.8.3530	0.222581	10.3997	7.66652	0.013834	0.0542095	1.26592	1.85905	glycerol-3-phosphate dehydrogenase [NAD+] glycosomal
Tb927.3.2710	0.222559	6.2152	21.5139	0.000283632	0.00353221	2.45195	3.54725	6-phosphofructo-2-kinase 2
Tb927.8.6730	0.222356	7.20222	14.0499	0.00179388	0.0128625	1.89068	2.74621	Enriched in surface-labeled proteome protein 24
Tb927.11.1380	0.222291	6.84973	4.5651	0.0486656	0.130903	0.88305	1.31278	Right handed beta helix region/Periplasmic copper-binding protein (NosD) putative
TRY.685	0.222239	3.03219	6.62364	0.0205752	0.0717882	1.14395	1.68666	TRY.685
Tb927.8.4840	0.222218	6.42374	33.1412	3.11876e-05	0.000731883	3.13556	4.50602	kinesin putative
MSTRG.316	0.222183	1.3057	2.49483	0.134072	0.264197	0.578073	0.872662	MSTRG.316
KS17gene_6090a	0.222168	2.05616	5.7777	0.0289082	0.091306	1.0395	1.53898	KS17gene_6090a
KS17gene_281a	0.222024	-0.142167	1.82651	0.224313	0.377766	0.422777	0.649146	KS17gene_281a
KS17gene_8356a	0.221635	2.94486	7.60941	0.0141298	0.0549791	1.2598	1.84986	KS17gene_8356a
MSTRG.782	0.221583	2.02353	5.46354	0.0329509	0.0998941	1.00046	1.48213	MSTRG.782
KS17gene_2408a	0.221538	3.48904	10.6031	0.00503431	0.0264516	1.57755	2.29806	KS17gene_2408a
Tb11.v5.0959	0.221315	4.76112	14.308	0.00166959	0.012223	1.91282	2.77739	hypothetical protein conserved
Tb927_09_v4.snoRNA.0102	0.221066	-0.114247	1.44714	0.246741	0.403477	0.394181	0.607758	C/D snoRNA
Tb927_08_v4.snoRNA.0018	0.22101	4.25055	16.1554	0.00101757	0.00866091	2.06244	2.99244	C/D snoRNA
Tb927.11.9330	0.220856	5.52128	19.9935	0.000399051	0.00449629	2.34715	3.39897	helicase-like protein
TRY.287	0.220659	3.05025	8.12828	0.0116858	0.047935	1.31935	1.93234	TRY.287
KS17gene_8594a	0.220613	1.9299	4.70472	0.0457294	0.125332	0.901938	1.3398	KS17gene_8594a
Tb927.10.1460	0.220572	5.91434	20.4424	0.000360212	0.00415429	2.3815	3.44344	NEK family Serine/threonine-protein kinase putative
Tb927.11.2430	0.220399	8.37123	3.91499	0.0656	0.160159	0.795449	1.1831	Cytoplasmic dynein 2 heavy chain (DYNC2H2) putative
Tb927.9.9640	0.220327	7.02542	18.6223	0.000550342	0.00563723	2.24893	3.25937	hypothetical protein conserved
Tb927.9.6670	0.220221	6.4951	7.86735	0.0128486	0.0513545	1.28942	1.89114	hypothetical protein conserved
Tb427VSG-1241	0.22017	1.12204	3.22687	0.0916237	0.202882	0.692757	1.03799	Tb427VSG-1241
Tb927.11.12640	0.219914	7.24613	15.9682	0.0010684	0.0090125	2.04515	2.97127	PH domain containing protein putative
Tb11.01.2730	0.219887	7.2698	17.2382	0.000772241	0.00710071	2.1487	3.11225	hypothetical protein conserved
Tb927_08_v4.snoRNA.0009	0.21974	3.11157	6.04266	0.0259386	0.0845192	1.07304	1.58605	C/D snoRNA
Tb927.2.220	0.219565	4.19474	8.52823	0.0101291	0.0432228	1.36429	1.99443	retrotransposon hot spot protein 2 (RHS2) interrupted degenerate
KS17gene_2407a	0.219551	5.2112	18.4188	0.000577911	0.00582713	2.23455	3.23814	KS17gene_2407a
KS17gene_1259a	0.219507	3.36794	6.21854	0.0241613	0.0804432	1.09451	1.61688	KS17gene_1259a
KS17gene_278a	0.2195	2.80104	7.33909	0.0156319	0.05896	1.22944	1.80599	KS17gene_278a
KS17gene_2093a	0.21942	1.98117	5.30122	0.0352938	0.104607	0.980441	1.4523	KS17gene_2093a
Tb927.11.6400	0.219367	6.61501	29.4102	5.92993e-05	0.00117089	2.93148	4.22695	kinesin putative
Tb927.11.5430	0.219249	6.37267	22.2773	0.00024028	0.003121	2.50571	3.61928	DNA repair and recombination protein RAD54 putative
Tb927.11.10580	0.219137	5.71608	17.2921	0.000761899	0.00702838	2.15314	3.1181	COG (conserved oligomeric Golgi) complex component COG2/Domain of unknown function (DUF3510) putative
Tb927.10.12720	0.219078	6.40343	19.972	0.000401027	0.00450783	2.34603	3.39683	Bait On Hook 1
Tb927.3.3800	0.219062	6.15535	17.6819	0.000691638	0.00661225	2.17965	3.16012	hypothetical protein conserved
Tb927_10_v4.snoRNA.0013:snoRNA	0.2186	2.62761	6.18904	0.0244495	0.0810567	1.09121	1.61173	term
Tb927_08_v4.snoRNA.0022	0.218576	4.27581	11.4405	0.00386552	0.0219867	1.65784	2.41279	C/D snoRNA
Tb927.5.3600	0.218528	6.19276	29.1533	6.21064e-05	0.00121258	2.91629	4.20686	ATP-dependent DEAD/H RNA helicase putative
Tb927.4.1980	0.218305	6.67946	17.1684	0.00078586	0.00720727	2.14223	3.10465	hypothetical protein conserved
KS17gene_75a	0.218054	4.61134	12.7923	0.00257167	0.0165804	1.78041	2.58979	KS17gene_75a
Tb11.v5.0310	0.21801	6.79694	6.36754	0.0227647	0.0771339	1.11275	1.64274	THT1 - hexose transporter putative
TRY.489	0.217777	5.58096	10.3264	0.00550541	0.0280767	1.55165	2.25921	TRY.489
Tb927.11.8960	0.217685	6.4699	13.1804	0.00229685	0.015259	1.81647	2.63887	hypothetical protein conserved
Tb4.NT.42	0.21759	0.738313	2.72383	0.118637	0.24218	0.615863	0.92578	Noncoding RNA putative
KS17gene_6828a	0.217572	2.9286	4.89032	0.0421394	0.118396	0.926664	1.37531	KS17gene_6828a
TRY.98	0.217555	0.890578	2.41256	0.140207	0.272375	0.564833	0.853231	TRY.98
Tb927.10.4320	0.217513	4.8686	13.7041	0.00197727	0.0137072	1.86305	2.70393	hypothetical protein conserved
Tb927.4.1990	0.217482	5.68211	21.4636	0.000286785	0.00354187	2.45077	3.54244	ATP-dependent RNA and DNA helicase mitochondrial putative
Tb927.4.1700	0.217389	5.38669	18.7905	0.000528675	0.00547104	2.26193	3.27681	CK1/TTBK protein kinase putative
Tb927.5.2980	0.217294	6.54332	25.2152	0.000130929	0.00204488	2.68933	3.88296	Exocyst complex component Sec3 putative
Tb927_08_v4.snoRNA.0030	0.217031	3.32916	7.20854	0.0164222	0.0611451	1.21364	1.78457	C/D snoRNA
Tb927.4.2640	0.216994	7.07927	27.826	7.92262e-05	0.00144202	2.84103	4.10113	hypothetical protein conserved
Tb927.3.5080	0.216986	8.03562	18.7797	0.00053004	0.00547271	2.2618	3.27569	PSP1 C-terminal conserved region putative
KS17gene_4801a	0.216903	3.66061	12.5766	0.00274041	0.0172991	1.76198	2.56218	KS17gene_4801a
Tb8.NT.11	0.216824	7.5652	7.5202	0.0146064	0.0562466	1.2499	1.83546	Noncoding RNA putative
KS17gene_7172a	0.216819	2.95207	5.85173	0.0280407	0.0893589	1.04886	1.55221	KS17gene_7172a
KS17gene_4669a	0.216505	4.08162	6.9057	0.0184384	0.0663262	1.17831	1.73428	KS17gene_4669a
Tb927.8.3850	0.21638	6.07615	9.26369	0.00784423	0.0358851	1.44509	2.10545	PSP1 C-terminal conserved region putative
Tb927.10.630	0.216263	4.91645	15.4419	0.00122733	0.00997961	2.00089	2.91104	hypothetical protein conserved
Tb927.10.5310	0.216228	3.13362	2.43112	0.138793	0.270415	0.567969	0.857633	SNF1-related protein kinases putative
Tb927_08_v4.snoRNA.0026	0.216125	4.0942	7.78454	0.0132448	0.0524656	1.28013	1.87795	C/D snoRNA
Tb927_09_v4.snoRNA.0009	0.215971	1.51798	2.21004	0.156839	0.295076	0.530067	0.804547	C/D snoRNA
Tb927.10.14340	0.21591	6.43543	19.8044	0.000416812	0.00461281	2.33603	3.38006	hypothetical protein conserved
Tb427VSG-3071	0.215746	-2.37947	0.34459	0.581833	0.72117	0.141963	0.235202	Tb427VSG-3071
Tb927.7.3330	0.215738	6.50125	2.88442	0.109084	0.229365	0.639474	0.962238	Flagellar attachment zone protein 10
Tb927.8.7930	0.215577	5.01937	17.3685	0.000747512	0.00693855	2.15873	3.12638	receptor-type adenylate cyclase GRESAG 4 putative
Tb927.10.13240	0.215283	5.87152	15.5717	0.00118579	0.00974229	2.01134	2.92599	hypothetical protein conserved
TRY.73	0.21528	3.46225	6.53906	0.0212704	0.073402	1.13429	1.67222	TRY.73
TRY.828	0.21527	6.03709	18.3842	0.000582741	0.00585919	2.23216	3.23452	TRY.828
Tb11.v5.0969	0.215231	3.83396	12.8319	0.00254199	0.0164788	1.78307	2.59483	hypothetical protein conserved
TRY.530	0.215181	5.61684	19.8097	0.000416302	0.00461281	2.33603	3.38059	TRY.530
Tb927.9.1750	0.215124	7.09765	3.41124	0.0836082	0.1901	0.721018	1.07775	Fibronectin type III domain containing protein putative
Tb927.8.4320	0.215056	6.96847	18.6133	0.000551528	0.00564124	2.24863	3.25843	hypothetical protein conserved
KS17gene_4195a	0.215047	4.94191	14.9623	0.00139582	0.0108323	1.96528	2.85517	KS17gene_4195a
Tb11.v5.0826	0.214766	4.59992	14.7247	0.00148888	0.0113096	1.94655	2.82714	expression site-associated gene (ESAG) protein putative
Tb927.3.4580	0.214622	6.08625	24.4265	0.000153398	0.00227803	2.64244	3.81418	hypothetical protein conserved
KS17gene_5791a	0.21459	3.73688	4.13942	0.0590727	0.148935	0.827002	1.22861	KS17gene_5791a
MSTRG.160	0.214338	3.62857	5.58603	0.0313016	0.0964595	1.01566	1.50443	MSTRG.160
TRY.479	0.214236	5.32996	18.3543	0.000586963	0.00588497	2.23026	3.23139	TRY.479
KS17gene_941a	0.214195	1.9528	5.10342	0.038414	0.111027	0.954572	1.41551	KS17gene_941a
Tb927.10.9720	0.214156	5.63916	15.3162	0.00126915	0.0101895	1.99185	2.89649	RNA-editing-associated protein 1
Tb927.4.880	0.214152	5.37396	20.9826	0.000319025	0.00380605	2.41953	3.49617	TPR-repeat-containing chaperone protein DNAJ putative
MSTRG.408	0.214085	0.524684	1.6103	0.222865	0.376157	0.424631	0.651959	MSTRG.408
Tb927.7.610	0.214085	7.38339	23.4903	0.000185923	0.002616	2.58236	3.73067	mitochondrial DNA ligase homolog LIG k-alpha
Tb11.v5.0330	0.21401	8.40596	5.21896	0.0365543	0.107047	0.970427	1.43706	THT1 - hexose transporter putative
Tb927.9.8620	0.213988	6.39139	11.0298	0.00439502	0.0241015	1.61796	2.35704	hypothetical protein conserved
Tb927.10.9360	0.21398	5.8671	28.1525	7.4568e-05	0.00137844	2.86061	4.12745	L-2-hydroxyglutarate dehydrogenase mitochondrial putative
MSTRG.60	0.21394	-0.546226	1.51457	0.315503	0.479315	0.319379	0.500996	MSTRG.60
KS17gene_8547a	0.213736	1.88577	4.09554	0.0602867	0.151004	0.821012	1.21978	KS17gene_8547a
Tb927.9.7270	0.213496	6.22751	28.6776	6.77101e-05	0.00128	2.89279	4.16935	hypothetical protein
Tb927.9.2860	0.213219	0.632234	1.5251	0.234938	0.390198	0.408715	0.629047	hypothetical protein conserved
TRY.257	0.213202	3.80756	8.5784	0.00995103	0.0426297	1.37029	2.00213	TRY.257
Tb427VSG-562	0.213184	-1.55984	0.52856	0.490652	0.644922	0.190493	0.309226	Tb427VSG-562
KS17gene_2331a	0.213054	5.21357	12.0275	0.00322964	0.0194038	1.71211	2.49085	KS17gene_2331a
Tb927.10.14540	0.213007	4.75876	3.66674	0.073832	0.174002	0.759445	1.13176	hypothetical protein
KS17gene_4298a	0.21297	2.78439	5.50264	0.0324137	0.0987718	1.00537	1.48927	KS17gene_4298a
KS17gene_749a	0.212968	2.54767	4.87813	0.042365	0.118818	0.925118	1.37299	KS17gene_749a
MSTRG.551	0.21292	5.45649	15.4667	0.00121927	0.00993778	2.00271	2.9139	MSTRG.551
KS17gene_1679a	0.212885	3.79805	7.83499	0.0130018	0.0518055	1.28562	1.886	KS17gene_1679a
Tb09.v4.0060	0.212861	3.61501	7.04639	0.0174685	0.0638845	1.1946	1.75775	hypothetical protein
Tb927.10.12840	0.212679	6.74983	19.5237	0.000444844	0.00484177	2.315	3.35179	mitochondrial carrier protein
Tb927.6.5210	0.212551	0.561435	1.65126	0.217345	0.369495	0.432392	0.66285	variant surface glycoprotein frameshift
KS17gene_3200a	0.212508	4.95438	10.3175	0.00552131	0.0281054	1.55121	2.25796	KS17gene_3200a
Tb927.4.3940	0.212494	5.56908	8.42104	0.0105217	0.0444045	1.35257	1.97791	Calpain-like protein 2
Tb927.3.1310	0.212361	6.10678	18.2517	0.000601709	0.00599051	2.22254	3.22061	hypothetical protein conserved
MSTRG.321	0.212293	1.16465	2.31363	0.148046	0.282815	0.548498	0.829604	MSTRG.321
KS17gene_5359a	0.212199	1.6363	4.886	0.0422193	0.118479	0.926357	1.37449	KS17gene_5359a
Tb927.6.2880	0.212159	6.47313	17.658	0.000695725	0.00662863	2.17858	3.15756	kinesin putative
KS17gene_6899a	0.211805	1.40194	2.25947	0.152565	0.288872	0.539294	0.816545	KS17gene_6899a
KS17gene_5193a	0.21171	3.15975	4.30165	0.0548262	0.141831	0.848229	1.26101	KS17gene_5193a
Tb927.11.10670	0.211708	5.64085	7.1693	0.0166687	0.0617872	1.2091	1.7781	glycosyl hydrolase putative
MSTRG.114	0.211694	1.33455	3.18306	0.0936604	0.205995	0.686144	1.02844	MSTRG.114
Tb927.11.14650	0.211608	5.9837	23.6622	0.000179406	0.00254958	2.59353	3.74616	SUMO-interacting motif-containing protein
TRY.258	0.211433	-0.916473	0.865003	0.366365	0.530148	0.275603	0.436086	TRY.258
Tb927.11.7200	0.211335	5.83792	22.7926	0.000215253	0.00289663	2.53811	3.66705	GRIP domain containing protein putative
Tb927.10.1260	0.211232	5.53776	21.0863	0.000311745	0.00374522	2.42652	3.5062	aspartyl-tRNA synthetase putative
Tb927.10.2590	0.211143	4.18992	7.0769	0.0172659	0.0633067	1.19855	1.76281	methyltransferase domain containing protein putative
KS17gene_6908a	0.210959	0.92644	2.89614	0.108425	0.228621	0.640885	0.964873	KS17gene_6908a
TRY.166	0.210935	-1.01218	0.695202	0.416855	0.577794	0.238227	0.380015	TRY.166
TRY.913	0.210873	4.66819	14.4893	0.00158808	0.0118166	1.92751	2.79913	TRY.913
KS17gene_6206a	0.210848	5.59577	31.7695	3.92581e-05	0.000872218	3.05937	4.40607	KS17gene_6206a
Tb927.7.1240	0.210795	6.76233	27.4232	8.54332e-05	0.00151234	2.82035	4.06837	Sphingosine kinase
Tb927_09_v4.snoRNA.0034	0.21078	0.924256	2.16119	0.161209	0.300825	0.521686	0.792612	C/D snoRNA
Tb927.6.3880	0.210638	4.01674	4.57002	0.0485585	0.130648	0.883897	1.31373	hypothetical protein conserved
Tb927.7.5290	0.21051	5.24157	19.628	0.000434183	0.00475624	2.32274	3.36233	hypothetical protein conserved
KS17gene_7227a	0.210419	2.18152	5.0751	0.0388864	0.111823	0.951469	1.4102	KS17gene_7227a
Tb11.v5.0840	0.210305	2.8789	3.65359	0.0743009	0.174586	0.75799	1.12901	variant surface glycoprotein (VSG atypical) putative
KS17gene_7592a	0.210251	0.453882	1.6947	0.211683	0.363042	0.440044	0.674315	KS17gene_7592a
Tb927.4.2650	0.210211	5.52879	10.4644	0.00526449	0.0273179	1.56355	2.27864	Regulator of chromosome condensation (RCC1) repeat putative
Tb927.9.2140	0.210196	5.77682	12.4222	0.00286895	0.0178721	1.74783	2.54228	calcium/calmodulin-dependent protein kinase putative
MSTRG.791	0.210159	1.88913	2.89214	0.108649	0.228924	0.640308	0.963974	MSTRG.791
Tb927.3.1440	0.210143	6.45486	19.0297	0.000499501	0.00527635	2.27767	3.30146	Spastin putative
Tb08.27P2.80	0.210004	0.963827	1.06186	0.31834	0.482232	0.316744	0.497109	hypothetical protein
TRY.724	0.20982	3.91503	15.666	0.00115659	0.00959122	2.01813	2.93682	TRY.724
TRY.900	0.209715	5.06668	7.21761	0.0163659	0.0610075	1.21462	1.78606	TRY.900
Tb927.9.5520	0.209667	5.39194	6.19115	0.0244287	0.0810313	1.09135	1.6121	ubiquitin carboxyl-terminal hydrolase putative
TRY.488	0.209625	3.49411	8.95446	0.0087246	0.0387072	1.41221	2.05925	TRY.488
TRY.119	0.209573	5.2086	14.2044	0.00171824	0.0124777	1.90387	2.76492	TRY.119
Tb927.2.4510	0.209523	6.75323	19.8038	0.000416864	0.00461281	2.33603	3.38001	cdc2-related kinase 9
Tb927.3.3210	0.209402	5.58056	10.9932	0.00444615	0.0242777	1.61479	2.35202	hypothetical protein
Tb09.v4.0083	0.20931	-0.314163	1.05771	0.319259	0.483037	0.31602	0.495857	expression site-associated gene 3 (ESAG3) pseudogene
Tb927.9.1410	0.209253	5.51752	14.5356	0.00156797	0.0117718	1.92916	2.80466	SUMO-interacting motif-containing protein
MSTRG.582	0.209224	5.35156	19.4096	0.000456833	0.00494334	2.30598	3.34024	MSTRG.582
KS17gene_1767a	0.209107	1.94464	4.48329	0.0504878	0.134323	0.871851	1.29681	KS17gene_1767a
Tb927.6.490	0.209057	2.32959	5.5822	0.0313517	0.0965017	1.01547	1.50374	procyclin associated gene 3 (PAG3) protein
TRY.1024	0.208979	5.06028	10.5813	0.00506976	0.0265984	1.57514	2.29501	TRY.1024
KS17gene_224a	0.208719	4.76133	19.9804	0.000400251	0.00450267	2.34653	3.39767	KS17gene_224a
Tb927_09_v4.snoRNA.0088	0.208715	0.109575	1.10615	0.308774	0.472785	0.325336	0.51036	C/D snoRNA
TRY.757	0.208513	2.92013	6.53669	0.0212903	0.0734296	1.13413	1.67182	TRY.757
KS17gene_2374a	0.208483	3.38803	5.64843	0.0304982	0.0948691	1.02288	1.51573	KS17gene_2374a
Tb927.10.9465	0.20847	6.64597	18.1191	0.000621394	0.00614082	2.21177	3.20663	hypothetical protein
Tb10.v4.0044	0.208404	5.12287	17.3212	0.000756371	0.00699722	2.15507	3.12127	hypothetical protein conserved
KS17gene_3667a	0.208161	1.07192	2.07861	0.168945	0.310567	0.507844	0.772255	KS17gene_3667a
Tb11.v5.1036	0.207981	4.84259	16.3867	0.00095853	0.0082876	2.08157	3.01839	gamma-tubulin complex subunit putative
Tb927.10.8440	0.20797	7.67464	4.81664	0.043524	0.121064	0.916985	1.36127	glucose transporter 1B
KS17gene_5466a	0.207867	3.53303	11.4477	0.00385684	0.0219637	1.65829	2.41377	KS17gene_5466a
Tb927.6.3990	0.207735	6.36915	34.6807	2.42782e-05	0.000599499	3.22221	4.61478	hypothetical protein conserved
Tb927.7.2970	0.207657	6.87164	13.7086	0.00197474	0.0137072	1.86305	2.70449	ATP-dependent DEAD/H RNA helicase putative
TRY.213	0.207452	4.64434	7.8473	0.0129433	0.0516603	1.28684	1.88796	TRY.213
Tb927_06_v4.snoRNA.0001	0.207443	0.45406	1.812	0.197306	0.345395	0.461684	0.704859	C/D snoRNA
KS17gene_4249a	0.207426	1.1483	2.44747	0.137563	0.268857	0.570479	0.8615	KS17gene_4249a
Tb927.5.3160	0.207265	6.78392	14.4688	0.00159706	0.0118482	1.92635	2.79668	CMGC/CLK family protein kinase putative
Tb927_09_v4.snoRNA.0076	0.207167	-1.1093	0.522143	0.480511	0.635948	0.196578	0.318296	C/D snoRNA
KS17gene_1268a	0.206943	6.48103	11.2538	0.00409671	0.022898	1.6402	2.38756	KS17gene_1268a
Tb927.7.1150	0.20691	6.14216	25.6014	0.0001213	0.00194587	2.71089	3.91614	hypothetical protein conserved
Tb927.9.8240	0.206868	5.26449	8.93074	0.00879666	0.0388932	1.41013	2.05568	hypothetical protein conserved
TRY.208	0.206831	5.8116	14.8308	0.00144645	0.0111002	1.95467	2.8397	TRY.208
Tb927.6.530	0.206733	2.69406	5.08071	0.0387923	0.111619	0.952261	1.41125	procyclin associated gene 3 (PAG3) protein
Tb927.9.790	0.206638	2.27276	4.03238	0.0620861	0.154448	0.811217	1.20701	hypothetical protein conserved
Tb927.4.5340	0.206537	5.58172	14.3418	0.00165402	0.0121433	1.91566	2.78146	Flagellum attachment zone protein 11
Tb927_09_v4.snoRNA.0039	0.206516	-0.0191385	1.4302	0.249409	0.406621	0.39081	0.603088	C/D snoRNA
KS17gene_6431a	0.206383	3.07611	6.35061	0.0229186	0.0774335	1.11107	1.63981	KS17gene_6431a
Tb927.7.6860	0.206178	7.22206	14.8198	0.0014508	0.0111275	1.9536	2.83839	expression site-associated gene 5 (ESAG5) protein putative
Tb11.v5.0753	0.206152	4.93324	5.99614	0.0264336	0.085769	1.06667	1.57784	hypothetical protein conserved
Tb11.v5.0207	0.206105	6.05271	10.2388	0.00566465	0.0285992	1.54365	2.24683	neurobeachin/beige protein putative
KS17gene_1038a	0.206069	2.22374	4.70986	0.0456253	0.125143	0.902592	1.34079	KS17gene_1038a
Tb927.3.1490	0.206049	5.75574	19.5102	0.000446242	0.00484912	2.31434	3.35043	leucine-rich repeat protein (LRRP) putative
Tb927.11.6940	0.206038	5.05388	21.9474	0.00025802	0.0032912	2.48265	3.58835	hypothetical protein conserved
Tb927.8.7060	0.206018	6.11909	26.6015	9.98714e-05	0.00168996	2.77212	4.00056	hypothetical protein conserved
Tb11.v5.0846	0.205961	3.61347	7.41392	0.0151985	0.0576934	1.23887	1.8182	hypothetical protein conserved
Tb927.9.5620	0.205901	6.67222	25.0322	0.000135792	0.00208754	2.68036	3.86713	hypothetical protein conserved
Tb927.7.7060	0.205835	4.82197	15.4101	0.00123777	0.0100293	1.99873	2.90736	Got1/Sft2-like family putative
KS17gene_4991a	0.205795	3.01644	5.87322	0.0277947	0.088834	1.05142	1.55604	KS17gene_4991a
Tb927.9.5700	0.205781	7.0666	16.0199	0.00105409	0.00891296	2.04998	2.97712	hypothetical protein conserved
TRY.546	0.205753	4.11576	9.75329	0.00664928	0.0321612	1.49267	2.17723	TRY.546
Tb427VSG-6734	0.205749	0.882745	1.38335	0.256986	0.415586	0.381339	0.590091	Tb427VSG-6734
TRY.418	0.20572	3.97017	1.73865	0.206144	0.356385	0.448081	0.685829	TRY.418
KS17gene_5203a	0.205709	3.60292	7.59804	0.0141895	0.0551009	1.25884	1.84803	KS17gene_5203a
TRY.138	0.205709	4.25353	6.63043	0.0205205	0.0716856	1.14457	1.68781	TRY.138
Tb927.11.16915	0.205583	2.42249	4.08293	0.0606411	0.151651	0.819155	1.21723	hypothetical protein
KS17gene_2955a	0.205522	2.72985	6.23502	0.0240022	0.0800655	1.09655	1.61975	KS17gene_2955a
Tb427.BES129.8	0.205446	9.84401	9.79186	0.00656432	0.0318938	1.49629	2.18281	Tb427.BES129.8
Tb11.v5.0995	0.205426	4.38854	12.8752	0.00250995	0.0163301	1.78701	2.60034	hypothetical protein conserved
Tb427VSG-310	0.205357	-2.26295	0.219639	0.645729	0.771474	0.112679	0.189949	Tb427VSG-310
Tb927.6.2960	0.205345	5.56554	22.9193	0.000209557	0.00283882	2.54686	3.6787	epsilon-adaptin putative
TRY.975	0.204988	3.74338	10.4334	0.00531752	0.0274816	1.56096	2.27429	TRY.975
KS17gene_4352a	0.204951	0.207351	1.31742	0.268174	0.428299	0.368253	0.571583	KS17gene_4352a
Tb927.8.3290	0.204689	7.10144	21.3873	0.000291643	0.00357862	2.44628	3.53515	DNA polymerase zeta catalytic subunit putative
Tb927.2.5630	0.204656	6.10445	18.8213	0.000524819	0.00545051	2.26356	3.27999	hypothetical protein conserved
TRY.247	0.20451	3.69166	7.04061	0.0175071	0.0639929	1.19387	1.75679	TRY.247
MSTRG.663	0.204487	3.45344	6.55777	0.0211143	0.0730896	1.13614	1.67542	MSTRG.663
Tb927.7.6940	0.204464	6.43481	16.6998	0.000884671	0.0078449	2.10541	3.05322	glutaminyl cyclase putative
TRY.722	0.204397	-0.929819	0.579572	0.457717	0.614925	0.211178	0.339403	TRY.722
Tb927.2.1060	0.204268	0.178364	0.683906	0.420586	0.580955	0.235858	0.376146	retrotransposon hot spot protein 1 (RHS1) interrupted
Tb927.11.900	0.204235	7.45765	9.43063	0.00741124	0.0344185	1.46321	2.13011	isocitrate dehydrogenase putative
KS17gene_6023a	0.204224	5.18405	5.62681	0.0307738	0.0954402	1.02027	1.51182	KS17gene_6023a
Tb927.2.3300	0.204167	4.63372	12.922	0.00247591	0.0161984	1.79053	2.60626	65 kDa invariant surface glycoprotein
Tb927.7.5730	0.204153	5.7808	17.7933	0.000672923	0.00647255	2.18892	3.17203	hypothetical protein conserved
Tb927.7.3090	0.204017	7.30933	20.5165	0.000354226	0.0040996	2.38726	3.45072	Galactose oxidase central domain containing protein putative
Tb927.4.2950	0.203781	4.661	13.5856	0.00204491	0.0140114	1.85352	2.68933	mitochondrial DNA polymerase I protein A putative
KS17gene_8584a	0.203761	5.98407	14.4681	0.00159735	0.0118482	1.92635	2.7966	KS17gene_8584a
Tb927.11.1460	0.203751	6.73132	23.7559	0.000175967	0.00251444	2.59956	3.75457	phosphatidylinositol (3 5) kinase putative
Tb927_09_v4.snoRNA.0071	0.203593	2.06968	4.51597	0.0497506	0.132965	0.876263	1.3032	C/D snoRNA
Tb11.02.5430	0.20357	4.04025	9.47279	0.00730625	0.0341215	1.46697	2.13631	hypothetical protein conserved
Tb927.10.9700	0.203393	5.63612	11.5388	0.00374978	0.0215854	1.66584	2.42599	Flagellum attachment zone protein 22
TRY.977	0.203328	5.9049	19.2279	0.000476705	0.00509239	2.29308	3.32175	TRY.977
Tb6.NT.66	0.20325	0.908196	0.897837	0.357661	0.521819	0.28248	0.446529	Noncoding RNA putative
KS17gene_4526a	0.203182	2.86293	4.10285	0.0600827	0.150706	0.82187	1.22125	KS17gene_4526a
Tb11.v5.0620	0.203162	3.79029	9.8876	0.00635869	0.031169	1.50628	2.19663	COG4 transport protein putative
Tb927.10.6150	0.202964	6.20702	9.71773	0.00672873	0.0323166	1.49057	2.17207	neurobeachin/beige protein putative
Tb927.1.640	0.202838	6.62575	26.7572	9.69349e-05	0.00166407	2.77883	4.01352	BRCA2
Tb927_09_v4.snoRNA.0080	0.202833	1.29159	2.6636	0.122478	0.247896	0.605731	0.911943	C/D snoRNA
Tb927.7.7260	0.202786	6.09355	28.0274	7.63148e-05	0.00139979	2.85394	4.11739	kinesin putative
Tb927.4.1840	0.202586	5.49737	7.28395	0.0159603	0.0599439	1.22225	1.79696	Carboxypeptidase-like protein
KS17gene_8230a	0.202388	5.30765	12.0016	0.00325504	0.0194385	1.71134	2.48744	KS17gene_8230a
Tb927.10.9270	0.202316	5.21502	21.6585	0.000274785	0.00347075	2.45958	3.56101	emp24/gp25L/p24 family/GOLD putative
KS17gene_6102a	0.202315	2.64078	6.49361	0.0216551	0.0743593	1.12866	1.66444	KS17gene_6102a
MSTRG.619	0.202287	-0.580712	1.25386	0.331277	0.494821	0.305552	0.479808	MSTRG.619
Tb927.10.2850	0.202192	5.78819	14.4402	0.0016097	0.0119026	1.92436	2.79326	hypothetical protein
Tb2.NT.37	0.202004	4.40823	16.2706	0.000987655	0.00846212	2.07252	3.00539	Noncoding RNA putative
Tb09.v4.0108	0.202001	3.55906	10.528	0.0051575	0.0269578	1.56932	2.28756	expression site-associated gene 8 (ESAG8) pseudogene
Tb927.6.3430	0.201989	5.73089	11.9668	0.00328957	0.0195488	1.70888	2.48286	Serine/threonine-protein kinase NEK10 putative
Tb927.10.570	0.201913	6.30093	20.3099	0.000371217	0.0042708	2.36949	3.43037	Sec8 exocyst complex component specific domain containing protein putative
Tb10.v4.0096	0.201888	0.732405	2.08111	0.168704	0.310245	0.508295	0.772875	variant surface glycoprotein (VSG) putative
TRY.500	0.201864	4.74545	9.47105	0.00731056	0.0341215	1.46697	2.13605	TRY.500
Tb927_10_v4.snoRNA.0015:snoRNA	0.201811	1.41421	2.762	0.116278	0.2389	0.621784	0.934503	term
Tb927.3.5310	0.201728	5.82198	9.72735	0.00670713	0.0322763	1.49112	2.17346	paraflagellar rod protein
Tb927.2.4520	0.201602	6.92886	15.7278	0.00113791	0.00949176	2.02265	2.94389	hypothetical protein conserved
Tb7.NT.62	0.201597	2.09411	4.08857	0.0604823	0.15136	0.819988	1.21837	Noncoding RNA putative
Tb927.6.3900	0.201591	4.79957	15.9103	0.00108467	0.00912267	2.03988	2.9647	hypothetical protein conserved
Tb927.11.14210	0.201335	6.41183	14.8023	0.00145771	0.0111672	1.95205	2.83633	conserved protein
Tb927.2.6350	0.20118	0.304803	0.965725	0.34059	0.504155	0.297436	0.467769	variant surface glycoprotein point mutation
MSTRG.573	0.201106	1.88556	4.40351	0.052342	0.137535	0.861588	1.28115	MSTRG.573
Tb11.NT.94	0.201091	-1.47326	0.53227	0.479234	0.634773	0.197382	0.319452	Noncoding RNA putative
KS17gene_781a	0.20107	3.22618	4.14433	0.0589387	0.148756	0.827526	1.2296	KS17gene_781a
Tb927_06_v4.snoRNA.0027	0.201036	-1.02612	0.585798	0.455354	0.612764	0.212707	0.341651	H/ACA-like snoRNA
Tb927.7.6180	0.20099	4.68969	14.2956	0.00167531	0.0122537	1.91173	2.7759	hypothetical protein conserved
KS17gene_7881a	0.200935	3.0743	5.34024	0.0347135	0.103427	0.985368	1.4595	KS17gene_7881a
Tb927.3.5450	0.200931	6.19252	26.6935	9.81254e-05	0.00167237	2.77667	4.00822	Basal body protein
TRY.105	0.200872	4.7868	17.8164	0.00066911	0.00644898	2.19051	3.1745	TRY.105
TRY.510	0.200793	5.1432	13.7765	0.00193717	0.0135462	1.86818	2.71283	TRY.510
Tb927.6.3860	0.200739	5.14092	18.4354	0.000575594	0.0058079	2.23598	3.23988	leucyl/phenylalanyl-tRNA protein transferase putative
Tb927.4.2960	0.200711	2.94525	7.13799	0.0168684	0.0622349	1.20597	1.77293	mediator of rna polymerase ii transcription subunit 8
MSTRG.482	0.200711	2.32096	3.93672	0.0649322	0.158993	0.798621	1.18754	MSTRG.482
Tb927.10.13260	0.200671	6.65161	23.7239	0.000177133	0.00252486	2.59776	3.7517	hypothetical protein conserved
Tb927.6.900	0.200653	5.03445	10.1936	0.00574902	0.0289223	1.53877	2.24041	Substrate of Polo-like kinase in the basal body 1
KS17gene_5202a	0.200475	4.8444	16.396	0.000956236	0.00827901	2.08202	3.01943	KS17gene_5202a
Tb927.11.4280	0.200365	6.65133	10.61	0.00502315	0.0264125	1.57819	2.29902	hypothetical protein conserved
Tb927.9.11890	0.200305	5.89327	21.6353	0.000276183	0.00347296	2.4593	3.5588	hypothetical protein conserved
Tb927.1.1790	0.200245	6.01052	26.3998	0.000103824	0.00174025	2.75939	3.9837	hypothetical PIN domain-containing protein conserved
MSTRG.119	0.200232	2.06835	5.43137	0.0334006	0.100784	0.996609	1.47625	MSTRG.119
Tb927.8.5850	0.200158	7.3737	4.90022	0.0419573	0.118071	0.927857	1.37719	hypothetical protein conserved
Tb927.10.1480	0.200145	7.9362	6.97821	0.017931	0.0650401	1.18682	1.74639	hypothetical protein
Tb927.3.1190	0.200133	7.27979	16.2887	0.00098305	0.00843284	2.07403	3.00742	hypothetical protein conserved
Tb927.11.4030	0.20011	7.10589	18.5994	0.000553371	0.00565195	2.2478	3.25698	hypothetical protein conserved
Tb427VSG-1784	0.200029	-1.64474	0.41019	0.531072	0.680841	0.166954	0.274846	Tb427VSG-1784
MSTRG.804	0.19998	5.74648	12.2339	0.00303497	0.0186445	1.72945	2.51785	MSTRG.804
Tb427VSG-6562	0.199923	-1.21884	0.739091	0.438519	0.597185	0.223891	0.358011	Tb427VSG-6562
Tb927.9.6110	0.199887	6.49547	29.7605	5.56989e-05	0.00111531	2.9526	4.25415	Nucleus and spindle associated protein 2
Tb927.11.7870	0.199868	6.21584	36.6598	1.77959e-05	0.000479409	3.31929	4.74968	hypothetical protein conserved
KS17gene_8560a	0.199767	2.05405	4.5305	0.0494268	0.132374	0.878198	1.30604	KS17gene_8560a
KS17gene_2165a	0.199741	5.31118	13.2664	0.0022406	0.0149976	1.82398	2.64964	KS17gene_2165a
Tb927_09_v4.snoRNA.0073	0.199662	1.50312	2.11361	0.165611	0.306245	0.513931	0.78091	C/D snoRNA
Tb927.10.850	0.199648	6.28476	12.3618	0.00292104	0.0181567	1.74096	2.53446	hook complex protein conserved
Tb927.5.1130	0.199599	6.33375	7.40305	0.0152606	0.0578981	1.23734	1.81643	hypothetical protein conserved
Tb927.9.2075	0.199517	7.1581	7.0879	0.0171935	0.0631244	1.1998	1.76464	hypothetical protein
Tb927.9.2730	0.199512	6.52373	8.62182	0.00979983	0.0422625	1.37404	2.00878	hypothetical protein conserved
TRY.241	0.199457	4.47445	3.08624	0.0983571	0.21309	0.671438	1.00719	TRY.241
Tb427VSG-1267	0.199298	3.99714	4.36919	0.0531639	0.138974	0.857066	1.27438	Tb427VSG-1267
Tb927.10.10810	0.199273	4.65176	10.3989	0.00537718	0.0276888	1.5577	2.26945	adenosine deaminase-like protein
Tb927.11.4340	0.199261	5.46075	11.1663	0.0042104	0.0233497	1.63172	2.37568	SUMO-interacting motif-containing protein
Tb927.6.920	0.199237	4.7496	8.18891	0.0114331	0.0471986	1.32607	1.94183	helicase putative
Tb11.v5.0226	0.199156	3.99691	8.29475	0.0110068	0.0459195	1.338	1.95834	invariant surface glycoprotein putative
KS17gene_3539a	0.19911	3.23723	6.28093	0.0235649	0.0790666	1.10201	1.62773	KS17gene_3539a
Tb927.2.5610	0.198955	5.64309	3.62319	0.0753987	0.176261	0.753843	1.12264	Present in the outer mitochondrial membrane proteome 22B
Tb927.10.15780	0.198945	5.07654	23.163	0.000199077	0.00273016	2.56381	3.70098	hypothetical protein conserved
Tb927_08_v4.snoRNA.0021	0.198925	3.10003	4.68377	0.0461566	0.126065	0.899406	1.33577	C/D snoRNA
Tb927.11.3510	0.198834	6.15459	19.2808	0.000470823	0.00505618	2.29618	3.32714	hypothetical protein conserved
TRY.927	0.198679	7.75359	12.6653	0.00266958	0.016955	1.7707	2.57356	TRY.927
KS17gene_5122a	0.198648	5.51128	18.8618	0.000519786	0.00541012	2.26679	3.28418	KS17gene_5122a
KS17gene_3134a	0.198622	5.81067	18.533	0.000562252	0.00571797	2.24276	3.25007	KS17gene_3134a
MSTRG.675	0.198596	-0.367619	0.915173	0.353186	0.517406	0.286169	0.451997	MSTRG.675
Tb927.9.5900	0.19845	7.04252	21.3828	0.000291937	0.00357913	2.44622	3.53471	glutamate dehydrogenase
Tb927.4.4130	0.198348	5.92162	22.3659	0.000235749	0.00307622	2.51198	3.62755	Flagellar-associated protein 59 putative
Tb927.10.12870	0.198224	6.90903	21.8158	0.000265513	0.00336862	2.47255	3.57591	Basal body protein
Tb927.8.7550	0.198073	4.78912	5.91975	0.0272701	0.0877358	1.05682	1.56431	hypothetical protein
Tb927_09_v4.snoRNA.0044	0.197955	0.199663	0.923966	0.350947	0.515319	0.287924	0.454758	H/ACA-like snoRNA
MSTRG.174	0.19773	5.59338	8.03961	0.0120669	0.049087	1.30903	1.9184	MSTRG.174
Tb927.6.3830	0.197684	4.77094	4.78053	0.0442217	0.122357	0.91237	1.35436	hypothetical protein conserved
Tb927.6.4100	0.197527	6.42251	15.0408	0.00136651	0.0106596	1.97226	2.86439	hypothetical protein conserved
KS17gene_6384a	0.197497	3.1046	5.28298	0.0355689	0.105011	0.978764	1.44893	KS17gene_6384a
TRY.935	0.197437	4.81445	13.3659	0.00217744	0.0146569	1.83396	2.66205	TRY.935
Tb927.11.1340	0.197436	5.01407	5.32371	0.0349579	0.104002	0.982958	1.45645	Flagella connector protein 1
Tb927.7.7300	0.197371	5.92246	20.3722	0.000365999	0.00421418	2.37529	3.43652	ATP-dependent DEAD/H RNA helicase putative
TRY.499	0.19715	4.25467	8.518	0.0101658	0.0433404	1.36311	1.99286	TRY.499
Tb927_09_v4.snoRNA.0111	0.197091	3.49769	2.80823	0.113496	0.235158	0.62864	0.945018	C/D snoRNA
Tb927.11.4310	0.19707	3.77455	4.77249	0.0443789	0.122625	0.911421	1.35282	hypothetical protein
Tb927.8.320	0.196893	-2.31995	0.381797	0.602359	0.737595	0.132182	0.220145	variant surface glycoprotein degenerate
Tb927.9.10790	0.196851	6.85182	12.1321	0.00312924	0.0190097	1.72102	2.50456	hypothetical protein
Tb927.10.3360	0.196837	4.9937	10.4559	0.00527888	0.0273465	1.5631	2.27746	hypothetical protein conserved
Tb927.11.16060	0.196757	4.73803	10.0822	0.00596303	0.0295739	1.52909	2.22453	zinc finger protein putative
TRY.726	0.196318	4.69064	13.489	0.00210203	0.0142787	1.84531	2.67736	TRY.726
Tb927.10.8180	0.196183	6.82936	24.181	0.000161257	0.00236505	2.62616	3.79248	hypothetical protein conserved
Tb927.4.2110	0.195932	4.59255	8.13862	0.0116422	0.0478255	1.32034	1.93396	protein phosphatase 2C putative
MSTRG.489	0.195913	0.493851	1.36524	0.259996	0.419021	0.377764	0.585034	MSTRG.489
Tb927.6.5010	0.195886	7.00194	11.7076	0.00356003	0.0207469	1.68305	2.44855	hypothetical protein conserved
Tb1.NT.27	0.195871	1.61148	3.14742	0.0953576	0.208725	0.680425	1.02064	Noncoding RNA putative
MSTRG.364	0.195821	-1.49301	0.345492	0.565001	0.708284	0.149792	0.247951	MSTRG.364
Tb927.10.460	0.19577	5.99183	23.083	0.000202451	0.00275585	2.55974	3.69368	NIMA-related protein kinase
Tb927.11.9240	0.195767	7.03422	22.3504	0.000236538	0.00308085	2.51133	3.6261	hypothetical protein conserved
Tb927_10_v4.snoRNA.0065:snoRNA	0.195656	2.94102	5.22697	0.0364294	0.106791	0.971466	1.43855	term
Tb927.11.5550	0.195646	6.23662	23.8987	0.000170862	0.0024631	2.60852	3.76735	DNA polymerase theta
TRY.156	0.195593	4.82889	1.47313	0.242723	0.399754	0.398207	0.614889	TRY.156
Tb927.7.6950	0.195565	5.98978	29.1246	6.2429e-05	0.00121278	2.91622	4.20461	hypothetical protein conserved
Tb927.2.4230	0.195547	7.2018	3.93591	0.064957	0.159027	0.79853	1.18737	NUP-1 protein putative
Tb927_10_v4.snoRNA.0012:snoRNA	0.195449	3.06983	4.52984	0.0494415	0.132388	0.878152	1.30591	term
Tb927.9.8450	0.195409	6.47558	22.5828	0.000225066	0.00298066	2.52569	3.64769	UMP/CMP kinase
TRY.922	0.195341	6.41214	19.3593	0.000462239	0.00499422	2.30153	3.33513	TRY.922
Tb927.11.6480	0.195312	5.42775	18.3051	0.000593988	0.00593445	2.22662	3.22622	FHA domain containing protein putative
KS17gene_8104a	0.195259	3.37324	8.5324	0.0101141	0.0431849	1.36467	1.99507	KS17gene_8104a
Tb927.1.1920	0.1951	5.49486	14.7314	0.00148616	0.0113011	1.94688	2.82793	conserved protein unknown function
MSTRG.432	0.194992	0.445395	1.35003	0.26256	0.422005	0.374683	0.580771	MSTRG.432
Tb927.11.9290	0.194986	4.79577	10.2547	0.0056355	0.0284926	1.54527	2.24907	Flagellum attachment zone protein 20
Tb927.11.13340	0.194937	6.03448	19.5838	0.000438661	0.00478684	2.31995	3.35787	hypothetical protein conserved
TRY.968	0.194911	5.0959	19.9274	0.000405157	0.00453421	2.3435	3.39238	TRY.968
Tb927.1.3940	0.194898	6.63924	23.402	0.000189371	0.00264356	2.57781	3.72269	hypothetical protein conserved
Tb927_10_v4.snoRNA.0028:snoRNA	0.194866	1.36584	2.90572	0.107888	0.227693	0.64265	0.967025	term
Tb427VSG-6901	0.194852	2.21324	4.00261	0.0629559	0.155705	0.807699	1.20096	Tb427VSG-6901
Tb927.10.3530	0.194743	5.15296	22.2221	0.000243147	0.0031496	2.50174	3.61413	hypothetical protein conserved
Tb927.11.17890	0.194664	6.85434	11.4744	0.00382514	0.021879	1.65997	2.41735	expression site-associated gene 1 (ESAG1) protein putative
Tb05.5K5.80	0.194531	4.31292	10.8159	0.00470329	0.0252448	1.59783	2.3276	calcium/calmodulin-dependent protein kinase putative
TRY.531	0.194513	1.39255	2.59011	0.12737	0.254795	0.59381	0.894932	TRY.531
MSTRG.835	0.194433	-0.786462	0.773148	0.39245	0.555495	0.25532	0.406216	MSTRG.835
Tb927.9.9520	0.194398	6.23286	4.85932	0.0427157	0.119589	0.92231	1.36941	zinc finger protein family member putative
Tb927_09_v4.snoRNA.0082	0.194282	-0.505978	1.00295	0.331721	0.49523	0.305193	0.479227	C/D snoRNA
Tb927.8.2390	0.194072	6.75543	28.7917	6.63159e-05	0.00126036	2.89951	4.17838	hypothetical protein conserved
KS17gene_2943a	0.193984	2.58626	5.61836	0.0308822	0.095603	1.01953	1.51029	KS17gene_2943a
Tb11.v5.0189	0.193982	4.81924	14.5216	0.00157402	0.0117824	1.92877	2.80299	condensin complex subunit 2 putative
Tb927.1.1880	0.193843	6.81011	26.2802	0.000106251	0.001754	2.75597	3.97367	WD40 repeat-containing protein
Tb927.8.6830	0.193625	6.93594	12.8335	0.00254078	0.0164785	1.78308	2.59503	kinesin putative
Tb927.8.2660	0.193604	6.84821	19.195	0.000480409	0.00512424	2.29037	3.31839	Galactose oxidase central domain containing protein putative
Tb927.6.3590	0.193553	6.75129	21.3285	0.000295456	0.0036018	2.44348	3.52951	hypothetical protein conserved
Tb927.9.15980	0.1935	1.78383	3.03904	0.100748	0.21683	0.663881	0.996763	nucleoside transporter 1 putative
KS17gene_2003a	0.193401	4.40262	6.46179	0.0219292	0.075018	1.12483	1.65898	KS17gene_2003a
MSTRG.793	0.193286	1.8257	3.48524	0.0806271	0.184772	0.733364	1.09352	MSTRG.793
Tb927.9.6160	0.193236	7.18812	20.2915	0.000372776	0.00428526	2.36802	3.42855	hypothetical protein conserved
Tb11.v5.0777	0.193163	4.12126	5.55914	0.0316554	0.0971037	1.01276	1.49955	paraflagellar rod protein putative
Tb927.7.2350	0.193041	6.70368	14.5218	0.00157395	0.0117824	1.92877	2.80301	hypothetical protein conserved
KS17gene_49a	0.192972	1.58757	2.66062	0.122671	0.248192	0.605211	0.911257	KS17gene_49a
MSTRG.335	0.192892	-0.766303	0.579513	0.457739	0.614925	0.211178	0.339382	MSTRG.335
Tb927.11.10900	0.192826	6.53656	12.4614	0.00283568	0.0177222	1.75148	2.54734	Component of motile flagella 9
Tb927.2.3660	0.192762	6.72314	8.75361	0.00935672	0.0408228	1.3891	2.02888	paraflagellar rod component putative
Tb927.11.1160	0.19276	6.31227	26.3029	0.000105785	0.00175038	2.75687	3.97558	Region in Clathrin and VPS putative
Tb927.10.8480	0.192695	7.56654	4.26964	0.0556351	0.143115	0.844315	1.25465	glucose transporter putative
Tb927.7.3000	0.192643	6.58477	9.9458	0.00623728	0.0307041	1.5128	2.205	kinesin putative
Tb927.4.2600	0.192626	5.23672	17.5328	0.000717601	0.00676479	2.16975	3.14412	SUMO-interacting motif-containing protein
Tb927.1.3250	0.192604	7.09073	15.16	0.00132336	0.0104492	1.98092	2.87832	Domain of unknown function (DUF4456) putative
MSTRG.686	0.192566	3.98831	8.3377	0.010839	0.0454062	1.34288	1.96501	MSTRG.686
MSTRG.333	0.192524	3.85034	6.23006	0.0240499	0.0801494	1.0961	1.61889	MSTRG.333
Tb927.8.7920	0.19247	4.64718	16.0324	0.00105066	0.00888926	2.05113	2.97854	receptor-type adenylate cyclase GRESAG 4 putative
TRY.730	0.192242	2.40695	2.47243	0.135709	0.266343	0.574559	0.867391	TRY.730
KS17gene_5849a	0.192223	3.99323	5.62507	0.0307961	0.0954402	1.02027	1.5115	KS17gene_5849a
Tb927.9.7950	0.192001	5.77929	15.3558	0.0012558	0.0101184	1.99489	2.90108	hypothetical protein
KS17gene_2036a	0.191979	2.24087	4.72856	0.045249	0.124496	0.904844	1.34439	KS17gene_2036a
Tb927.9.7310	0.191972	-0.09932	0.983362	0.336346	0.500012	0.30102	0.473213	variant surface glycoprotein (VSG pseudogene)-related putative
TRY.268	0.191894	3.61629	7.93742	0.0125238	0.0502973	1.29846	1.90226	TRY.268
Tb927_06_v4.snoRNA.0040	0.191852	1.79946	2.78478	0.114897	0.237161	0.624958	0.939692	C/D snoRNA
Tb927.11.9400	0.191782	7.60546	10.3475	0.00546777	0.0279531	1.55357	2.26219	hypothetical protein conserved
Tb927.10.11110	0.191729	6.5593	23.4229	0.00018855	0.00263705	2.57888	3.72457	hypothetical protein conserved
KS17gene_3574a	0.191628	1.75452	3.50233	0.0799567	0.18377	0.735726	1.09715	KS17gene_3574a
MSTRG.731	0.191623	1.4355	2.87305	0.10973	0.230415	0.63749	0.959676	MSTRG.731
Tb427VSG-2033	0.191622	-1.97044	0.472596	0.575095	0.71563	0.145312	0.240261	Tb427VSG-2033
Tb927.8.6210	0.191507	6.28619	19.9357	0.000404382	0.00453421	2.3435	3.39321	phosphatidylinositol 3-kinase putative
TRY.374	0.191476	5.57186	7.08213	0.0172314	0.0632294	1.19908	1.76368	TRY.374
KS17gene_91a	0.19147	3.99811	3.55225	0.0780358	0.180802	0.742797	1.10771	KS17gene_91a
Tb927.9.13620	0.19136	5.81038	7.04289	0.0174919	0.0639537	1.19413	1.75716	hypothetical protein conserved
Tb927.4.5140	0.191175	2.59475	6.85379	0.0188118	0.0671877	1.17271	1.72557	repressor of RNA polymerase III transcription MAF1
Tb11.v5.0309	0.191107	7.98153	4.63049	0.047264	0.128079	0.892521	1.32547	THT1 - hexose transporter putative
Tb927.9.7960	0.191099	2.58459	2.71948	0.118909	0.242586	0.615134	0.924784	hypothetical protein
MSTRG.789	0.191094	8.09876	6.11828	0.0251567	0.0826734	1.08263	1.59935	MSTRG.789
Tb927.11.15720	0.191091	3.2847	5.69647	0.0298958	0.0933429	1.02992	1.52439	hypothetical protein
KS17gene_4662a	0.191009	4.73944	13.7987	0.0019251	0.0135033	1.86956	2.71555	KS17gene_4662a
Tb11.v5.0465	0.190964	6.33694	26.38	0.000104222	0.0017428	2.75875	3.98204	tRNA pseudouridine synthase A-like protein putative
TRY.219	0.190957	5.15652	12.7262	0.00262213	0.0167535	1.77589	2.58135	TRY.219
Tb927.11.15310	0.190943	5.86004	14.6031	0.00153919	0.0116048	1.93536	2.81271	hypothetical protein conserved
Tb927.11.6920	0.190935	6.70333	19.2428	0.000475038	0.00508422	2.29378	3.32327	hypothetical protein conserved
Tb09_snoRNA_0005	0.190911	3.57373	7.65639	0.0138859	0.0543157	1.26507	1.85743	C/D snoRNA TB9C1C1
Tb11.v5.0506	0.190896	3.47271	4.21596	0.057023	0.145546	0.836998	1.24395	hypothetical protein conserved
Tb927.4.1650	0.190833	6.01608	15.6865	0.00115035	0.00955852	2.01961	2.93917	hypothetical protein conserved
Tb927.2.4160	0.190819	5.52196	19.8766	0.000409926	0.00456091	2.34095	3.38729	hypothetical protein conserved
KS17gene_3436a	0.19081	2.37416	4.48297	0.0504951	0.134323	0.871851	1.29675	KS17gene_3436a
KS17gene_1596a	0.190802	6.31949	25.5586	0.000122326	0.0019513	2.70968	3.91248	KS17gene_1596a
Tb927.5.3180	0.190789	3.21764	5.43288	0.0333794	0.100741	0.996792	1.47652	hypothetical protein conserved
KS17gene_925a	0.190729	3.28097	4.99444	0.0402692	0.114524	0.941105	1.39503	KS17gene_925a
Tb927.7.4500	0.190702	7.435	16.3382	0.000970569	0.00835101	2.07826	3.01297	PX domain containing protein putative
MSTRG.289	0.19057	-0.299883	1.02848	0.325828	0.489418	0.31032	0.487012	MSTRG.289
KS17gene_1249a	0.190541	4.02378	10.0708	0.00598542	0.0296597	1.52783	2.22291	KS17gene_1249a
TRY.778	0.190513	3.64363	5.19544	0.0369243	0.107779	0.967464	1.43269	TRY.778
KS17gene_6476a	0.190259	2.60262	4.24761	0.0561998	0.144202	0.841029	1.25027	KS17gene_6476a
Tb927.7.1760	0.19017	6.25583	17.3105	0.000758395	0.00700061	2.15486	3.1201	hypothetical protein conserved
Tb927.10.980	0.190115	5.32244	18.7308	0.00053625	0.00552478	2.25769	3.27063	RNA polymerase III transcription factor (TF)IIIC subunit putative
KS17gene_7627a	0.190077	4.54711	15.4375	0.00122877	0.00997988	2.00087	2.91053	KS17gene_7627a
Tb927.3.5070	0.189957	6.17069	26.2908	0.000106034	0.00175245	2.75635	3.97456	hypothetical protein conserved
Tb927_09_v4.snoRNA.0109	0.189951	0.111376	1.3241	0.267012	0.427176	0.369393	0.57347	C/D snoRNA
Tb11.v5.0314	0.189812	0.217348	0.595071	0.451872	0.609755	0.214845	0.344984	variant surface protein putative
Tb927.9.7540	0.189713	5.18985	4.89449	0.0420627	0.118259	0.927165	1.3761	cysteine peptidase Clan CA family C2 putative
Tb927.11.15120	0.189665	5.24495	14.9761	0.00139061	0.0108	1.96658	2.8568	hypothetical protein conserved
MSTRG.685	0.189534	-0.750446	0.874931	0.397855	0.560462	0.251453	0.400276	MSTRG.685
TRY.341	0.189487	4.01869	10.4122	0.00535413	0.0275908	1.55924	2.27131	TRY.341
Tb427VSG-7389	0.189421	2.92688	6.9095	0.0184114	0.0662902	1.17855	1.73491	Tb427VSG-7389
Tb10.v4.0159	0.189393	1.22166	1.81518	0.196933	0.345083	0.462076	0.705681	variant surface glycoprotein (VSG) putative
KS17gene_2077a	0.1893	3.82461	11.826	0.00343347	0.0201259	1.69624	2.46427	KS17gene_2077a
Tb11.v5.0239	0.189225	4.97609	13.6006	0.00203623	0.0139857	1.85432	2.69117	TPR-repeat-containing chaperone protein DNAJ putative
KS17gene_602a	0.18918	2.24762	3.34074	0.0865707	0.19487	0.710255	1.06263	KS17gene_602a
MSTRG.430	0.189138	1.31986	2.6096	0.12605	0.252865	0.597111	0.899459	MSTRG.430
Tb927.3.1570	0.189129	4.89983	8.68031	0.00960027	0.0416423	1.38047	2.01772	Lapatinib-binding protein kinase 3
Tb927.4.1110	0.189008	6.27001	22.9052	0.000210182	0.00284185	2.5464	3.67741	hypothetical protein conserved
KS17gene_4188a	0.188941	5.36945	15.2657	0.00128641	0.0102775	1.98811	2.89062	KS17gene_4188a
KS17gene_5025a	0.188926	4.08618	10.7783	0.00475992	0.0254526	1.59427	2.3224	KS17gene_5025a
Tb927.11.2600	0.188851	6.48775	18.8116	0.000526023	0.00545504	2.2632	3.279	hypothetical protein conserved
Tb927.8.5980	0.188607	5.67347	21.0624	0.000313404	0.00375794	2.42505	3.50389	TFIIH basal transcription factor complex helicase subunit putative
Tb927.3.5530	0.18853	7.19198	7.64422	0.0139486	0.0544633	1.2639	1.85547	Tb-292 membrane associated protein
Tb927.1.1710	0.188428	7.4308	14.4951	0.00158554	0.0118152	1.92756	2.79982	transmembrane protein conserved
MSTRG.734	0.188416	-0.659403	0.601834	0.44936	0.607773	0.216259	0.347405	MSTRG.734
KS17gene_2317a	0.188389	3.12631	4.54833	0.0490328	0.131467	0.881183	1.30951	KS17gene_2317a
Tb927.9.5680	0.188336	7.03885	14.6835	0.00150572	0.0114009	1.94306	2.82226	inositol/phosphatidylinositol phosphatase putative
Tb927.5.1370	0.188314	4.46158	15.0358	0.00136835	0.0106622	1.97215	2.8638	peptidyl-prolyl cis-trans isomerase putative
Tb927.11.15490	0.188294	4.94902	12.199	0.00306692	0.0187683	1.72658	2.5133	Tb-291 membrane associated protein putative
TRY.899	0.188287	4.75566	7.06568	0.0173401	0.0635459	1.19691	1.76095	TRY.899
MSTRG.102	0.18813	0.877258	0.912822	0.353788	0.517967	0.285698	0.451257	MSTRG.102
Tb927.11.9650	0.188081	5.47037	18.785	0.000529372	0.00547104	2.26193	3.27624	hypothetical protein conserved
TRY.562	0.18787	6.69773	10.3062	0.00554157	0.0281782	1.55009	2.25637	TRY.562
MSTRG.650	0.187632	4.33553	6.73363	0.0197098	0.0696418	1.15713	1.70532	MSTRG.650
Tb927.10.11720	0.187584	6.40967	19.9002	0.000407701	0.00454685	2.34229	3.38966	CW-type Zinc Finger putative
Tb927.9.2130	0.187562	7.18137	19.7245	0.000424579	0.0046763	2.3301	3.37204	hypothetical protein conserved
KS17gene_6850a	0.187527	5.63645	13.507	0.00209124	0.0142383	1.84654	2.6796	KS17gene_6850a
Tb927.11.485	0.187417	4.66882	13.779	0.0019358	0.0135462	1.86818	2.71314	hypothetical protein
Tb10.v4.0249	0.187318	5.07116	17.0296	0.000813756	0.00740095	2.13071	3.08951	Cullin family/Cullin protein neddylation domain containing protein putative
Tb927.10.12490	0.187264	6.74355	16.7936	0.000863818	0.00771782	2.11251	3.06358	kinesin putative
MSTRG.183	0.187215	5.20419	8.26481	0.0111256	0.0461976	1.33538	1.95368	MSTRG.183
Tb11.v5.0242	0.187104	5.87717	3.5361	0.078651	0.181888	0.740197	1.1043	dynein heavy chain putative
Tb927.8.6720	0.186903	7.19292	10.8401	0.00466716	0.0251079	1.60019	2.33095	hypothetical protein conserved
Tb927.11.16770	0.186804	5.52488	7.73073	0.0135098	0.0532204	1.27392	1.86935	glucosamine-6-phosphate isomerase putative
Tb927.5.410	0.186765	3.70076	8.27164	0.0110983	0.0461385	1.33594	1.95474	invariant surface glycoprotein putative
Tb927.10.3010	0.186758	7.48134	15.9184	0.00108239	0.00910885	2.04054	2.96562	hook complex protein conserved
Tb927_09_v4.snoRNA.0055	0.186697	3.26396	7.17502	0.0166325	0.0617014	1.2097	1.77904	H/ACA-like snoRNA
Tb927.11.8170	0.186652	5.8032	11.6886	0.00358089	0.0208325	1.68126	2.44601	Mitogen-activated protein kinase 8 putative
Tb927.8.830	0.186564	6.79242	17.4428	0.000733813	0.00687199	2.16292	3.13441	Protein of unknown function (DUF3608) putative
Tb10.v4.0084	0.186539	-0.144856	1.17264	0.295143	0.457789	0.339334	0.529967	variant surface glycoprotein (VSG pseudogene) putative
KS17gene_68a	0.186519	3.79219	9.33327	0.00766036	0.0352983	1.45225	2.11575	KS17gene_68a
MSTRG.951	0.186464	4.66175	4.3833	0.0528242	0.138392	0.858889	1.27717	MSTRG.951
TRY.443	0.186391	5.90941	7.9548	0.0124447	0.0501071	1.3001	1.90501	TRY.443
Tb927_08_v4.snoRNA.0005	0.186366	2.87538	5.63743	0.030638	0.0951789	1.02146	1.51374	C/D snoRNA
Tb927.11.3920	0.186315	5.94137	14.7359	0.00148433	0.0113011	1.94688	2.82847	hypothetical protein conserved
Tb927.9.14530	0.186229	3.96563	8.72315	0.00945707	0.0411846	1.38526	2.02424	Protein of unknown function (DUF1181) putative
Tb927.11.6810	0.186121	5.91294	12.2506	0.00301978	0.0185753	1.73106	2.52002	tubulin-tyrsoine ligase-like protein putative
KS17gene_5073a	0.186025	4.40203	8.70849	0.00950578	0.0413714	1.3833	2.02201	KS17gene_5073a
Tb927.9.15290	0.186002	5.48248	3.08243	0.0985474	0.213347	0.670913	1.00635	CHAT domain containing protein putative
TRY.113	0.185902	2.64598	7.0474	0.0174617	0.0638845	1.1946	1.75791	TRY.113
KS17gene_2304a	0.185824	4.57752	9.39765	0.00749458	0.0347403	1.45917	2.12525	KS17gene_2304a
Tb927.4.2050	0.185715	5.9716	6.33259	0.0230838	0.0778434	1.10878	1.63669	hypothetical protein
Tb927.5.690	0.185584	5.24731	17.4593	0.000730821	0.00685301	2.16412	3.13619	MICOS complex subunit MIC17
TRY.865	0.185214	1.00613	1.71338	0.209305	0.359921	0.443793	0.67922	TRY.865
Tb11.v5.0964	0.1852	6.49512	21.4764	0.000285978	0.00354187	2.45077	3.54367	hypothetical protein conserved
MSTRG.136	0.184994	0.88244	1.22082	0.285776	0.447885	0.348833	0.543974	MSTRG.136
Tb927.9.6460	0.184958	7.38615	12.8968	0.0024942	0.0162635	1.78879	2.60307	hypothetical protein conserved
Tb927.10.14900	0.184956	5.31595	5.65443	0.0304221	0.094674	1.02377	1.51681	hypothetical protein conserved
KS17gene_264a	0.184857	3.86586	3.88073	0.0666693	0.161842	0.790909	1.17607	KS17gene_264a
MSTRG.393	0.184809	1.13548	2.02396	0.17432	0.317362	0.498445	0.758654	MSTRG.393
TRY.960	0.184681	4.57282	16.2037	0.0010049	0.00856854	2.06709	2.99788	TRY.960
Tb927.11.3310	0.184478	7.78449	11.2682	0.00407834	0.0228493	1.64113	2.38952	ubiquitin-conjugating enzyme putative
Tb05.5K5.500	0.184265	3.2977	4.47055	0.0507787	0.134824	0.870232	1.29432	expression site-associated gene 3 (ESAG3) degenerate
KS17gene_3412a	0.184265	3.06898	4.55608	0.0488627	0.131209	0.882036	1.31102	KS17gene_3412a
Tb11.v5.0405	0.184229	3.58019	6.48626	0.0217181	0.0744539	1.12811	1.66318	50S ribosome-binding GTPase putative
Tb927.10.970	0.184051	7.1098	17.6282	0.000700858	0.00665557	2.17681	3.15437	Tetratricopeptide repeat putative
Tb927.11.12390	0.184023	6.53898	24.2106	0.000160286	0.00235324	2.62833	3.7951	hypothetical protein conserved
Tb927_08_v4.snoRNA.0037	0.183982	3.58156	4.83623	0.0431509	0.120302	0.919726	1.36501	C/D snoRNA
TRY.470	0.183928	3.98823	9.74314	0.00667185	0.0321849	1.49235	2.17575	TRY.470
Tb927.6.3500	0.183825	8.24969	7.99713	0.0122545	0.0494675	1.30568	1.9117	endosomal trafficking protein RME-8 putative
Tb927.8.3460	0.183777	7.94055	13.0985	0.00235197	0.0155648	1.80786	2.62857	Ring finger domain containing protein putative
Tb927.9.6470	0.183708	5.49033	6.37267	0.0227183	0.0770133	1.11343	1.64362	hypothetical protein conserved
Tb927.10.9220	0.183622	3.9952	6.62079	0.0205982	0.0717886	1.14394	1.68617	hypothetical protein conserved
Tb927.6.890	0.1836	6.61297	16.7779	0.000867265	0.00773511	2.11153	3.06185	hypothetical protein conserved
Tb927.10.13400	0.183585	5.55734	19.2517	0.000474047	0.00508395	2.2938	3.32418	Phosphatidic acid phostphatase putative
Tb927.10.15260	0.183549	3.47563	5.38087	0.0341208	0.102262	0.990287	1.46698	leucine-rich repeat protein (LRRP) putative
Tb927.4.2210	0.183383	7.4465	19.6967	0.000427324	0.00470224	2.3277	3.36924	hypothetical protein conserved
Tb927.5.1030	0.183304	3.83423	6.56858	0.0210247	0.0729265	1.13711	1.67727	Iron-sulfur assembly protein 2
Tb927.10.9500	0.18329	4.06694	4.15453	0.0586615	0.14832	0.8288	1.23165	expression site-associated gene 3 (ESAG3) protein putative
Tb927.11.3250	0.183253	9.06095	2.62606	0.124948	0.251294	0.599818	0.903271	dynein heavy chain putative
Tb927.8.840	0.183147	6.31464	18.784	0.000529493	0.00547104	2.26193	3.27614	hypothetical protein conserved
TRY.525	0.183078	4.70178	4.61865	0.0475142	0.128634	0.890643	1.32318	TRY.525
Tb927.7.2150	0.182989	5.08194	4.12326	0.0595166	0.14955	0.825214	1.22536	SUMO-interacting motif-containing protein
Tb927_06_v4.snoRNA.0032	0.182808	0.774338	1.7265	0.207657	0.357998	0.44612	0.682653	C/D snoRNA
KS17gene_951a	0.182799	3.37755	4.66055	0.0466354	0.12686	0.896675	1.33128	KS17gene_951a
Tb927.10.13250	0.182449	7.16909	13.5165	0.00208558	0.0142171	1.84719	2.68077	hypothetical protein conserved
Tb927.9.12490	0.182433	5.82501	5.06208	0.0391059	0.112227	0.949903	1.40776	hypothetical protein conserved
KS17gene_3556a	0.182349	4.43557	11.1262	0.00426378	0.0235706	1.62763	2.3702	KS17gene_3556a
KS17gene_5586a	0.182329	5.27861	11.4522	0.00385146	0.0219507	1.65855	2.41437	KS17gene_5586a
Tb927.9.11070	0.182308	6.23705	12.7519	0.00260237	0.0166851	1.77767	2.58463	predicted zinc finger protein
TRY.961	0.182272	1.82386	4.12119	0.0595737	0.149588	0.825104	1.22495	TRY.961
Tb927.11.2440	0.182269	5.08052	10.3227	0.00551194	0.0280787	1.55162	2.2587	Tubulin cofactor C domain-containing protein 1
Tb927.7.7190	0.182249	6.6057	8.74918	0.00937123	0.040861	1.38869	2.0282	hypothetical protein conserved
Tb927.5.2440	0.182236	5.25505	9.18177	0.00806717	0.036626	1.43621	2.09328	Centrosomal protein of 164 kDa putative
Tb927.11.1280	0.182144	3.36961	3.1362	0.0958992	0.20962	0.678567	1.01818	hypothetical protein conserved
Tb09.v4.0147	0.182065	4.41851	7.12387	0.0169593	0.0624894	1.20419	1.77059	hypothetical protein
Tb927.4.3050	0.181827	6.50093	18.6274	0.000549675	0.00563447	2.24915	3.25989	hypothetical protein
Tb927.9.12880	0.181823	5.86173	15.1923	0.00131193	0.0103821	1.98371	2.88209	STE20-like serine/threonine-protein kinase 2 putative
MSTRG.966	0.181799	2.02444	3.87881	0.06673	0.161887	0.790787	1.17568	MSTRG.966
TRY.144	0.181752	3.48258	5.94409	0.0270004	0.0871786	1.05959	1.56863	TRY.144
Tb11.v5.0434	0.181658	4.4034	6.52824	0.0213613	0.0736084	1.13307	1.67037	kinesin putative
KS17gene_7804a	0.181614	4.74731	14.0793	0.00177925	0.0127899	1.89313	2.74976	KS17gene_7804a
Tb927.11.3280	0.18161	7.47287	10.3962	0.00538201	0.0276888	1.5577	2.26906	Kinesin-13 5 putative
TRY.394	0.181594	2.25951	2.12816	0.164249	0.304733	0.516081	0.784498	TRY.394
Tb927.10.3600	0.181435	4.84113	7.00726	0.0177322	0.0645003	1.19044	1.75124	hypothetical protein conserved
KS17gene_3484a	0.181326	1.2513	1.5522	0.231007	0.385793	0.413646	0.636374	KS17gene_3484a
Tb927.1.4650	0.181253	7.90583	4.98526	0.0404302	0.114862	0.939823	1.39329	cyclin-like F-box protein 2
Tb927.3.4960	0.181233	6.55523	3.62813	0.075219	0.175913	0.754701	1.12367	kinesin putative
TRY.11	0.181199	5.58598	12.9696	0.00244176	0.0160045	1.79576	2.6123	TRY.11
Tb10.v4.0219	0.181149	3.31816	6.16659	0.0246713	0.0814935	1.08888	1.60781	retrotransposon hot spot protein (RHS pseudogene) putative
Tb927.11.7750	0.181102	3.39973	5.21241	0.036657	0.107203	0.969794	1.43584	MSP-A putative
Tb927.5.1870	0.18109	6.74096	24.9566	0.000137859	0.0021113	2.67545	3.86057	Fidgetin putative
Tb927.8.3840	0.181073	7.36215	12.8139	0.00255545	0.0165283	1.78177	2.59253	hypothetical protein conserved
MSTRG.107	0.181021	4.03507	4.42601	0.0518111	0.136649	0.864393	1.28558	MSTRG.107
Tb927.9.2815	0.180992	1.64075	1.93192	0.183863	0.328713	0.483183	0.735504	Domain of unknown function (DUF5075) putative
Tb927.7.6250	0.180963	5.1594	6.25375	0.0238227	0.0797005	1.09854	1.62301	Centrosomal protein of 120 kDa putative
Tb927.2.2029	0.180927	6.05122	7.54848	0.0144534	0.0558048	1.25333	1.84003	expression site-associated gene 3 (ESAG3) degenerate
Tb927.10.9350	0.180887	5.01073	9.03675	0.00847979	0.0379532	1.42075	2.07161	hypothetical protein conserved
Tb927.2.3280	0.180775	6.62711	8.11759	0.011731	0.048065	1.31817	1.93066	65 kDa invariant surface glycoprotein
MSTRG.487	0.180537	1.6786	3.1304	0.0961808	0.210022	0.677735	1.01691	MSTRG.487
KS17gene_5728a	0.180513	1.38182	1.51124	0.236982	0.39272	0.405917	0.625285	KS17gene_5728a
Tb927.11.6410	0.180499	6.63422	13.8586	0.00189282	0.013338	1.87491	2.72289	regulator of nonsense transcripts 2
TRY.314	0.180486	4.65327	8.87156	0.00897942	0.0395535	1.40282	2.04675	TRY.314
TRY.391	0.180443	4.77255	12.0618	0.00319635	0.0192772	1.71496	2.49535	TRY.391
TRY.451	0.180411	3.44364	5.45137	0.0331202	0.100215	0.999069	1.47991	TRY.451
Tb11.v5.0644	0.180304	3.29561	7.00965	0.017716	0.0645003	1.19044	1.75163	serine/threonine-protein kinase putative
Tb927.10.15930	0.180066	3.48633	4.28391	0.0552726	0.142467	0.846287	1.25749	pdz domain containing protein putative
Tb927.10.8780	0.179983	7.62762	10.6377	0.0049788	0.0262662	1.5806	2.30288	AAA domain containing protein putative
KS17gene_7782a	0.179674	3.34362	4.13594	0.059168	0.14907	0.826611	1.22791	KS17gene_7782a
TRY.236	0.179539	4.87804	7.90049	0.0126938	0.0508504	1.29371	1.89641	TRY.236
Tb927.7.6920	0.179339	5.35133	7.42985	0.0151081	0.0574576	1.24065	1.82079	hypothetical protein conserved
MSTRG.465	0.1793	0.135042	0.96048	0.341866	0.505571	0.296218	0.466144	MSTRG.465
Tb927.10.3820	0.179237	7.31441	14.175	0.00173239	0.0125321	1.90198	2.76135	hypothetical protein conserved
MSTRG.88	0.179152	1.41211	2.74871	0.117093	0.240087	0.619631	0.931471	MSTRG.88
Tb927.7.1960	0.179124	1.50666	3.70124	0.072618	0.171941	0.764621	1.13896	retrotransposon hot spot protein 7 (RHS7) putative
Tb927.1.20	0.178878	0.104993	0.474863	0.500775	0.653687	0.18463	0.300358	expression site-associated gene 3 (ESAG3) pseudogene
Tb927.11.12280	0.178873	5.05299	15.7227	0.00113942	0.00949519	2.0225	2.94332	hypothetical protein conserved
MSTRG.549	0.178851	1.47617	2.69574	0.12041	0.244873	0.611059	0.919338	MSTRG.549
Tb927.3.2620	0.178839	7.10589	20.5452	0.000351934	0.00408203	2.38912	3.45354	hypothetical protein conserved
Tb927.8.5220	0.17883	6.93396	15.4082	0.00123839	0.0100293	1.99873	2.90714	hypothetical protein conserved
TRY.381	0.178756	4.90218	4.42717	0.051784	0.136625	0.864471	1.2858	TRY.381
Tb927.9.6570	0.178653	5.60576	12.1329	0.00312851	0.0190097	1.72102	2.50466	hypothetical protein conserved
Tb927.10.930	0.178647	5.49076	12.755	0.00260001	0.0166798	1.77781	2.58503	hypothetical protein conserved
Tb927.3.5820	0.1786	4.8825	11.3362	0.00399277	0.0225121	1.64758	2.39873	expression site-associated gene 11 (ESAG11) degenerate
KS17gene_4379a	0.178469	2.51478	2.64049	0.123991	0.250113	0.601863	0.90661	KS17gene_4379a
Tb927.10.12640	0.178358	6.25823	16.8516	0.000851196	0.00764353	2.11671	3.06997	chaperone protein DnaJ putative
Tb927.1.2120	0.178354	6.83542	5.50748	0.032348	0.0985926	1.00616	1.49015	Calpain-like protein CALP1.3
Tb427VSG-1373	0.178351	2.61296	4.71527	0.0455162	0.124989	0.903128	1.34183	Tb427VSG-1373
Tb927.11.5410	0.178314	5.05864	4.28943	0.0551332	0.14234	0.846674	1.25859	SUMO-interacting motif-containing protein
KS17gene_4914a	0.178127	4.69594	13.6424	0.00201216	0.0138759	1.85774	2.69634	KS17gene_4914a
KS17gene_6101a	0.178057	2.339	2.62206	0.125215	0.251795	0.598953	0.902345	KS17gene_6101a
Tb927.7.1030	0.178051	6.64612	22.0746	0.000251013	0.00322793	2.49108	3.6003	heat shock 70 kDa protein putative
Tb927.3.1860	0.178032	5.40293	7.04748	0.0174612	0.0638845	1.1946	1.75793	ATP-grasp domain containing protein putative
Tb10.NT.169	0.17782	1.28498	3.06452	0.0994485	0.214766	0.668035	1.0024	Noncoding RNA putative
Tb10.v4.0039	0.177793	5.31257	13.9761	0.00183135	0.013034	1.88492	2.73723	hypothetical protein conserved
Tb927.10.14610	0.177721	6.54864	17.5232	0.000719323	0.00677262	2.16924	3.14308	leucine-rich repeat protein (LRRP) putative
Tb927.9.3870	0.177697	5.61099	25.1704	0.000132101	0.00205216	2.68779	3.87909	hypothetical protein conserved
MSTRG.925	0.177677	0.0522238	0.681597	0.421355	0.581493	0.235455	0.375352	MSTRG.925
Tb927.7.4090	0.177553	5.9128	5.66675	0.0302668	0.0943147	1.02542	1.51903	CMGC/DYRK protein kinase putative
Tb927.8.6070	0.177473	6.61469	8.46602	0.0103548	0.043896	1.35758	1.98486	Trypanosome basal body component protein
KS17gene_266a	0.177458	3.80454	4.66361	0.046572	0.12678	0.89695	1.33187	KS17gene_266a
Tb927.7.7000	0.177287	5.8431	3.34724	0.0862925	0.194336	0.711446	1.06403	hook complex protein conserved
Tb927.10.8680	0.177245	3.8607	8.14865	0.0116002	0.0476941	1.32154	1.93554	hypothetical protein conserved
KS17gene_1443a	0.177235	3.14736	5.3473	0.0346097	0.10327	0.986027	1.4608	KS17gene_1443a
Tb927.10.14460	0.177183	6.5542	17.3754	0.000746228	0.00693792	2.15877	3.12713	leucine-rich repeat protein (LRRP) putative
KS17gene_1646a	0.177178	2.92728	3.97306	0.0638334	0.157307	0.803253	1.19495	KS17gene_1646a
Tb927.10.8570	0.177149	5.88341	14.4118	0.00162236	0.0119774	1.92164	2.78985	hypothetical protein conserved
Tb927_08_v4.snoRNA.0023	0.177011	3.12054	7.093	0.0171601	0.0630818	1.2001	1.76548	C/D snoRNA
Tb11.v5.0827	0.176953	4.48637	2.97812	0.103938	0.221797	0.654045	0.983224	NUP-1 protein putative
Tb927.7.5850	0.176906	5.00594	6.01667	0.0262139	0.0852401	1.06936	1.58147	hypothetical protein conserved
Tb927.5.3020	0.176861	5.71974	19.1544	0.000485023	0.00516569	2.28687	3.31424	hypothetical protein conserved
Tb11.v5.0835	0.176806	3.66938	6.00645	0.026323	0.0855165	1.06795	1.57967	kinesin putative
Tb927.11.1100	0.176803	0.395708	0.558455	0.465884	0.622274	0.206018	0.331723	cysteine peptidase Clan CA family C2 putative
Tb927.10.13690	0.176639	4.86576	14.025	0.00180645	0.0129395	1.88808	2.74317	hypothetical protein conserved
Tb927_10_v4.snoRNA.0068:snoRNA	0.176637	1.64331	2.40946	0.140444	0.272612	0.564455	0.852496	term
TRY.853	0.176615	-1.37323	0.45228	0.540046	0.687934	0.162453	0.26757	TRY.853
Tb927.10.7090	0.176431	8.95328	8.93665	0.00877865	0.038862	1.41047	2.05657	Alternative oxidase mitochondrial
Tb927.7.5150	0.176362	6.78489	15.4805	0.00121481	0.00991187	2.00384	2.91549	hypothetical protein conserved
KS17gene_2125a	0.176341	3.46126	6.44375	0.0220864	0.0754657	1.12225	1.65588	KS17gene_2125a
Tb927.4.4900	0.176317	6.68707	23.9188	0.000170157	0.00246251	2.60862	3.76915	hypothetical protein
Tb11.1480b	0.176289	5.06724	11.0002	0.00443635	0.0242522	1.61525	2.35297	variant surface glycoprotein (VSG) frameshifted
Tb927.11.4690	0.176193	6.81001	17.9569	0.000646466	0.0062972	2.20085	3.18945	mitochondrial DNA polymerase I protein B
Tb927.4.5120	0.176182	5.90646	9.72312	0.00671662	0.0322802	1.49106	2.17285	hypothetical protein conserved
Tb927.6.870	0.176136	5.96773	9.47042	0.00731211	0.0341215	1.46697	2.13596	myotubularin putative
Tb927.8.610	0.176115	5.8593	11.882	0.00337542	0.0198924	1.70131	2.47167	hypothetical protein conserved
Tb427VSG-485	0.176058	1.47852	2.24397	0.153889	0.290875	0.536293	0.812792	Tb427VSG-485
MSTRG.762	0.176012	5.18056	12.6434	0.0026868	0.0170288	1.76882	2.57076	MSTRG.762
KS17gene_1776a	0.175975	4.69055	11.0272	0.00439866	0.0241111	1.61778	2.35668	KS17gene_1776a
TRY.896	0.175764	3.92815	6.90959	0.0184108	0.0662902	1.17855	1.73493	TRY.896
Tb427VSG-6223	0.175704	4.02597	3.74201	0.0712137	0.169748	0.770194	1.14744	Tb427VSG-6223
Tb927.4.3910	0.175688	5.16206	8.0147	0.0121765	0.0493914	1.30635	1.91448	Kinesin-13 4a putative
Tb11.v5.0968	0.175614	5.34123	14.1161	0.00176105	0.0126781	1.89695	2.75423	hypothetical protein conserved
Tb927.11.14680	0.175559	7.73336	10.6161	0.00501344	0.0264005	1.57839	2.29986	phosphatidylinositol 3-related kinase putative
KS17gene_2901a	0.17555	2.11145	2.40316	0.14093	0.273293	0.563372	0.850998	KS17gene_2901a
Tb927.4.2890	0.175456	6.57951	16.8995	0.000840943	0.00757509	2.12061	3.07523	hypothetical protein conserved
Tb927.1.670	0.175413	5.04077	12.3588	0.00292364	0.018158	1.74093	2.53408	conserved protein unknown function
Tb927.9.12570	0.175413	9.04498	5.90784	0.0274032	0.088019	1.05542	1.5622	glycerol kinase glycosomal
Tb927.1.1910	0.175393	6.27752	19.9171	0.000406116	0.00453629	2.3433	3.39135	MORN repeat-containing protein
Tb927.1.4340	0.175357	6.50702	16.7172	0.000880772	0.00782498	2.10652	3.05514	hypothetical protein conserved
Tb927.10.7880	0.175301	5.5215	11.4459	0.00385902	0.0219673	1.65822	2.41352	Sperm tail/Sperm tail C-terminal domain containing protein putative
Tb927.7.6320	0.175286	4.87954	5.30653	0.0352142	0.104461	0.981046	1.45328	BTB/POZ domain/Regulator of chromosome condensation (RCC1) repeat putative
KS17gene_3220a	0.175234	2.32936	2.76869	0.11587	0.238372	0.622744	0.936029	KS17gene_3220a
MSTRG.949	0.175218	5.61205	6.67199	0.0201896	0.0708081	1.14992	1.69487	MSTRG.949
TRY.371	0.175194	3.62357	7.53928	0.014503	0.0559204	1.25243	1.83854	TRY.371
Tb11.NT.26	0.175182	1.97469	2.13383	0.163722	0.304316	0.516675	0.785892	Noncoding RNA putative
Tb927_08_v4.snoRNA.0008	0.175095	3.39467	6.5195	0.021435	0.0738179	1.13184	1.66888	C/D snoRNA
Tb11.v5.0618	0.175068	3.97746	3.99434	0.0632	0.156142	0.806482	1.19928	hypothetical protein conserved
KS17gene_6963a	0.175026	2.08385	2.99689	0.102942	0.220234	0.657115	0.987405	KS17gene_6963a
KS17gene_5891a	0.175019	3.99794	9.30445	0.00773591	0.0354879	1.44992	2.11149	KS17gene_5891a
Tb427VSG-715	0.174914	0.79469	1.40456	0.253518	0.41189	0.385219	0.59599	Tb427VSG-715
Tb927.10.3970	0.1749	8.79942	7.41842	0.0151729	0.057627	1.23937	1.81893	hypothetical protein conserved
Tb927.11.13070	0.174885	5.17434	16.2412	0.000995199	0.00851648	2.06974	3.00209	O-phosphoseryl-tRNA(Sec) selenium transferase putative
Tb927.9.10060	0.174847	4.16238	8.6625	0.00966054	0.0418653	1.37815	2.015	hypothetical protein conserved
Tb927.8.4260	0.174831	5.47037	10.2653	0.00561589	0.0284542	1.54585	2.25058	serine/threonine-protein kinase putative
TRY.808	0.174771	-0.0869354	0.714113	0.410723	0.572456	0.242258	0.386451	TRY.808
Tb927.10.6230	0.174753	6.25147	12.2034	0.00306284	0.0187589	1.72679	2.51388	MORN repeat containing protein
Tb927.3.930	0.174725	9.00141	2.12107	0.164911	0.305594	0.514855	0.782751	dynein heavy chain putative
Tb927.7.3160	0.174548	7.37709	5.51715	0.032217	0.0983413	1.00726	1.49191	Cytoplasmic dynein 1 heavy chain (DYNC1H1) putative
Tb927_06_v4.snoRNA.0033	0.174536	0.21149	1.28902	0.273195	0.433855	0.362655	0.563528	C/D snoRNA
KS17gene_5098a	0.174495	4.50074	5.02935	0.0396639	0.113452	0.945186	1.4016	KS17gene_5098a
MSTRG.366	0.174444	1.84553	3.31157	0.087833	0.196806	0.705961	1.05634	MSTRG.366
MSTRG.652	0.174444	5.58569	11.8941	0.00336299	0.0198383	1.7025	2.47327	MSTRG.652
TRY.505	0.174409	5.3089	4.74462	0.0449285	0.123999	0.906582	1.34748	TRY.505
Tb927.11.19810	0.174301	-2.00723	0.208913	0.653855	0.777228	0.109452	0.184518	hypothetical protein
Tb927.11.2320	0.174263	6.72862	17.9815	0.000642588	0.00626568	2.20303	3.19207	Hereditary spastic paraplegia protein strumpellin putative
TRY.422	0.174186	4.55846	5.72701	0.0295199	0.0925971	1.0334	1.52988	TRY.422
KS17gene_6669a	0.174124	4.35399	9.1728	0.00809202	0.0367036	1.43529	2.09194	KS17gene_6669a
MSTRG.748	0.174035	4.13028	9.33081	0.00766676	0.0353164	1.45202	2.11539	MSTRG.748
Tb11.v5.0710	0.174013	2.78785	5.49954	0.032456	0.0988688	1.00494	1.4887	Gp63-1 surface protease homolog putative
Tb927.10.3800	0.173998	6.10061	17.9877	0.000641621	0.00626485	2.20309	3.19272	predicted RING finger protein
Tb927.9.3260	0.173917	3.37221	5.02449	0.0397476	0.113609	0.944587	1.40069	hypothetical protein
Tb927.9.12310	0.173888	6.03909	11.3131	0.00402158	0.0226475	1.64498	2.3956	hypothetical protein conserved
Tb927.5.3270	0.173885	6.487	14.0581	0.0017898	0.0128462	1.89123	2.7472	Autophagy protein Apg6 putative
Tb927.10.15390	0.173866	6.01017	9.37902	0.00754214	0.0349464	1.4566	2.12251	Flagellum attachment zone protein 7
Tb927.7.5090	0.173823	5.95824	16.1078	0.00103022	0.00874242	2.05837	2.98707	condensin complex subunit 2 putative
Tb11.v5.0856	0.173817	2.4027	2.36506	0.143905	0.277811	0.556251	0.841924	hypothetical protein conserved
KS17gene_4643a	0.173749	5.95946	20.5706	0.000349923	0.00406535	2.3909	3.45603	KS17gene_4643a
KS17gene_5453a	0.173721	4.02734	6.53626	0.0212939	0.0734296	1.13413	1.67174	KS17gene_5453a
TRY.702	0.173669	4.43784	10.933	0.0045316	0.0246236	1.60865	2.34375	TRY.702
Tb927.10.15080	0.173563	6.49179	10.7359	0.00482478	0.025693	1.59019	2.31652	WD40 Repeat 1
MSTRG.522	0.173557	3.62214	5.91293	0.0273463	0.0878958	1.05603	1.5631	MSTRG.522
Tb09.v4.0132	0.173514	-2.15529	0.198419	0.662055	0.783463	0.105982	0.179106	expression site-associated gene 2/3 (ESAG2/ESAG3) pseudogene
MSTRG.493	0.173478	5.46762	10.2784	0.00559202	0.0283637	1.54724	2.25243	MSTRG.493
Tb927.10.2920	0.173469	6.061	10.9151	0.00455729	0.0247418	1.60657	2.34129	SUMO-interacting motif-containing protein
Tb927.7.4560	0.173374	5.04101	13.124	0.00233466	0.0154667	1.8106	2.63178	Histone acetyltransferase 1
KS17gene_1428a	0.173245	4.79304	8.11449	0.0117441	0.0480771	1.31806	1.93018	KS17gene_1428a
Tb927.2.2430	0.17321	6.00069	10.6121	0.00501984	0.0264125	1.57819	2.29931	casein kinase II alpha chain
Tb927.10.250	0.173011	5.12096	4.49359	0.050254	0.133882	0.873278	1.29883	hypothetical protein conserved
TRY.444	0.172926	6.47473	10.4312	0.00532132	0.0274816	1.56096	2.27398	TRY.444
Tb927.6.3610	0.17285	4.87555	12.1417	0.00312029	0.0189878	1.72153	2.50581	SET domain containing protein putative
TRY.234	0.172835	4.41981	10.6109	0.00502178	0.0264125	1.57819	2.29914	TRY.234
Tb927.8.4140	0.172729	5.83262	13.7836	0.00193329	0.0135406	1.86836	2.7137	Anaphase-promoting complex-associated protein AP3
Tb927.10.2600	0.17263	4.6473	3.99887	0.0630661	0.15593	0.80707	1.2002	hypothetical protein conserved
Tb927.8.8230	0.172623	6.45432	14.8658	0.00143278	0.0110302	1.95742	2.84382	amino acid transporter putative
Tb927.9.12750	0.172509	6.34148	10.2091	0.00572003	0.0288174	1.54035	2.2426	hypothetical protein conserved
Tb927_10_v4.snoRNA.0067:snoRNA	0.172469	3.25762	2.93121	0.106477	0.225654	0.646557	0.972744	term
Tb927.6.2510	0.172405	6.68396	5.70211	0.0298259	0.0932844	1.03019	1.52541	Succinate dehydrogenase assembly factor 2 mitochondrial
Tb927.3.3990	0.172355	4.8315	10.5101	0.00518732	0.0270354	1.56807	2.28506	KREPB6
Tb927.10.8470	0.172307	7.98485	3.36577	0.085505	0.193067	0.714292	1.06801	glucose transporter putative
Tb927.8.7650	0.172288	5.93212	11.9924	0.00326418	0.0194549	1.71097	2.48623	amino acid transporter putative
Tb927.7.5860	0.17228	4.64877	5.78337	0.0288406	0.0911917	1.04004	1.54	hypothetical protein
MSTRG.868	0.172175	-2.08454	0.30722	0.599594	0.735257	0.133561	0.222143	MSTRG.868
Tb927.9.2630	0.172114	6.96416	15.2685	0.00128545	0.0102775	1.98811	2.89095	hypothetical protein conserved
KS17gene_2335a	0.172089	3.4033	4.32215	0.0543153	0.140972	0.850869	1.26508	KS17gene_2335a
Tb927.9.11000	0.172033	6.83723	13.4266	0.00213984	0.0144663	1.83964	2.66962	ras-related protein RAB7 putative
MSTRG.634	0.17192	4.03297	5.77507	0.0289396	0.0913309	1.03938	1.53851	MSTRG.634
Tb927.10.6930	0.171903	5.06817	13.5914	0.00204154	0.0140018	1.85382	2.69004	Cullin family/Cullin protein neddylation domain containing protein putative
KS17gene_1484a	0.171832	4.09044	5.06681	0.0390259	0.112111	0.950353	1.40865	KS17gene_1484a
Tb4.NT.41	0.17183	0.700028	2.15486	0.173751	0.316756	0.499275	0.760072	Noncoding RNA putative
KS17gene_5090a	0.171785	6.23859	14.6227	0.00153097	0.0115551	1.93723	2.81503	KS17gene_5090a
Tb927.4.1730	0.171737	4.72808	9.44878	0.00736584	0.0342862	1.46488	2.13278	Nucleus and spindle associated protein 4
KS17gene_827a	0.171719	3.69527	5.74633	0.029285	0.0919961	1.03623	1.53335	KS17gene_827a
Tb927.11.12560	0.17153	6.4933	15.053	0.00136204	0.0106366	1.9732	2.86581	hypothetical protein
Tb11.1390	0.171524	4.14788	5.06541	0.0390495	0.112112	0.950349	1.40838	hypothetical protein conserved
Tb427VSG-8	0.171488	2.27732	1.57141	0.228273	0.382168	0.417745	0.641546	Tb427VSG-8
Tb927.4.1550	0.171474	6.9722	18.2974	0.000595093	0.00593713	2.22642	3.22542	hypothetical protein conserved
KS17gene_735a	0.171458	2.8746	3.48965	0.0804536	0.184494	0.734019	1.09445	KS17gene_735a
Tb427VSG-1224	0.171389	-1.12423	0.377355	0.547785	0.694004	0.158638	0.26139	Tb427VSG-1224
Tb927.11.8240	0.171371	5.30472	16.4205	0.000950218	0.00825596	2.08323	3.02218	TPR repeat putative
Tb927.6.1660	0.171184	6.2388	20.9727	0.000319728	0.00380862	2.41923	3.49522	hypothetical protein conserved
MSTRG.783	0.171079	3.39535	4.34383	0.0537811	0.139994	0.853889	1.26937	MSTRG.783
Tb927.4.1680	0.171057	6.50175	15.0529	0.00136207	0.0106366	1.9732	2.8658	ZFP family member putative
Tb927.11.3290	0.171045	6.68174	9.8451	0.00644906	0.0314924	1.50179	2.1905	Tripartite attachment complex protein 166
Tb927.10.7890	0.171042	5.01123	5.29577	0.0353757	0.104718	0.979978	1.4513	hypothetical protein conserved
KS17gene_6441a	0.171005	3.49372	4.87764	0.0423741	0.11882	0.92511	1.3729	KS17gene_6441a
Tb927.10.11940	0.170972	5.59771	16.6179	0.00090334	0.00796763	2.09867	3.04415	ABC1 protein putative
Tb927.1.1550	0.170843	6.09663	12.0192	0.00323774	0.0194196	1.71176	2.48976	tubulin-tyrosine ligase putative
Tb11.v5.0902	0.170814	5.56527	21.1437	0.000307793	0.00370946	2.43069	3.51174	hypothetical protein conserved
KS17gene_6304a	0.170809	3.24252	6.2289	0.0240611	0.080168	1.096	1.61868	KS17gene_6304a
Tb927.10.12610	0.170786	4.23323	6.63121	0.0205143	0.0716814	1.14459	1.68794	hypothetical protein
Tb927.11.3220	0.170755	6.53225	14.9418	0.00140359	0.010883	1.96325	2.85276	metacaspase
Tb927.11.5260	0.170637	5.36061	12.7183	0.0026282	0.0167772	1.77528	2.58034	SWI/SNF-related matrix-associated actin-dependent regulator of chromatin subfamily A-like protein putative
Tb927.10.2400	0.170383	3.07429	4.39718	0.0524925	0.137777	0.860823	1.2799	hypothetical protein
Tb927.10.890	0.170327	6.55463	2.58832	0.127492	0.254974	0.593504	0.894515	kinesin putative
TRY.901	0.170275	4.6983	5.20881	0.0367134	0.107319	0.969324	1.43518	TRY.901
Tb927.7.5040	0.170246	4.9501	12.0008	0.00325585	0.0194385	1.71134	2.48734	kinesin putative
KS17gene_1814a	0.170242	3.38629	3.18139	0.0937391	0.206008	0.686115	1.02808	KS17gene_1814a
Tb927.9.1940	0.170241	6.39348	16.9411	0.000832136	0.00752953	2.12323	3.07981	hypothetical protein conserved
TRY.503	0.170161	-0.173581	1.11849	0.333383	0.497116	0.303542	0.477056	TRY.503
Tb11.v5.0245	0.170133	4.19752	4.01241	0.0626679	0.155324	0.808762	1.20296	protein kinase putative
Tb927.6.1180	0.170119	6.50326	5.88882	0.0276175	0.0884575	1.05327	1.55882	hypothetical protein conserved
Tb927.10.14990	0.170118	7.42448	9.48971	0.0072646	0.0340157	1.46832	2.13879	intraflagellar transport protein 80
Tb927.11.10520	0.170064	6.32041	7.45538	0.0149644	0.0570487	1.24375	1.82494	kinetoplastid kinetochore protein 2
Tb927.10.8810	0.170064	5.34171	7.28936	0.0159277	0.0598533	1.22291	1.79785	hypothetical protein conserved
Tb927.7.4330	0.169996	6.15152	22.5481	0.000226739	0.00299722	2.52328	3.64447	Iguana/Dzip1-like DAZ-interacting protein N-terminal putative
Tb927.11.5100	0.169961	5.53056	5.83322	0.0282547	0.0898393	1.04653	1.54891	hypothetical protein conserved
Tb427VSG-7559	0.169903	-0.7905	0.648062	0.432779	0.591639	0.227943	0.363733	Tb427VSG-7559
Tb927.5.4120	0.169829	4.89251	13.2296	0.00226449	0.0151076	1.8208	2.64503	LSU ribosomal protein mitochondrial putative
Tb927.1.3880	0.169797	6.88071	9.08559	0.0083382	0.0375444	1.42546	2.07893	Fusaric acid resistance protein-like putative
Tb927.4.1660	0.16975	5.79436	9.9312	0.00626749	0.0308207	1.51116	2.20291	mitochondrial carrier protein putative
TRY.327	0.169705	3.26295	5.53803	0.0319363	0.0976732	1.01022	1.49572	TRY.327
Tb927.11.5690	0.169412	6.22491	13.6016	0.00203566	0.0139857	1.85432	2.6913	SWI/SNF-related matrix-associated actin-dependent regulator of chromatin subfamily-related putative
TRY.324	0.169374	3.93324	8.9591	0.0087106	0.0386693	1.41263	2.05995	TRY.324
KS17gene_5562a	0.169364	1.9159	3.08922	0.0982081	0.212962	0.671698	1.00785	KS17gene_5562a
Tb927.3.4500	0.169363	5.66959	11.4554	0.00384768	0.021938	1.6588	2.4148	Fumarate hydratase class I cytosolic
Tb927.10.3000	0.169363	6.71998	15.8915	0.00109004	0.00915153	2.03851	2.96256	Orofaciodigital syndrome 1-like protein putative
Tb927.4.4390	0.169348	6.12849	19.8795	0.000409652	0.00456091	2.34095	3.38758	hypothetical protein
Tb927.9.10530	0.16926	6.20009	3.87726	0.0667789	0.161923	0.790691	1.17536	Flagellum attachment zone protein 4
TRY.246	0.169197	4.26133	8.95918	0.00871036	0.0386693	1.41263	2.05996	TRY.246
KS17gene_2363a	0.169197	2.93527	2.58075	0.12801	0.255499	0.592611	0.892755	KS17gene_2363a
Tb927.11.10150	0.169171	7.06051	12.7352	0.00261513	0.0167314	1.77647	2.58251	Enoyl-CoA hydratase/isomerase family putative
MSTRG.40	0.169137	0.989025	1.31975	0.267767	0.427904	0.368654	0.572242	MSTRG.40
Tb09.v4.0009	0.169092	2.94836	1.95951	0.180935	0.325445	0.487523	0.742477	receptor-type adenylate cyclase putative
TRY.793	0.169066	4.08336	6.60866	0.0206964	0.0720164	1.14257	1.6841	TRY.793
Tb927.4.3160	0.169062	5.90564	5.40465	0.0337795	0.101495	0.993556	1.47135	dihydroxyacetone phosphate acyltransferase putative
Tb927.7.7220	0.169036	5.90208	10.8404	0.00466664	0.0251079	1.60019	2.331	hypothetical protein conserved
MSTRG.429	0.169001	4.02075	9.0888	0.00832901	0.0375268	1.42566	2.07941	MSTRG.429
Tb927.10.4540	0.168967	3.14549	3.29484	0.0885666	0.197981	0.703376	1.05273	ARP2/3 complex subunit putative
KS17gene_5415a	0.168933	0.726521	1.42787	0.249779	0.407117	0.39028	0.602444	KS17gene_5415a
Tb927.7.7290	0.168919	6.20648	11.2294	0.00412802	0.0229916	1.63843	2.38426	COG4 transport protein putative
Tb427VSG-1139	0.168902	0.209369	1.21568	0.286757	0.44905	0.347705	0.542486	Tb427VSG-1139
Tb927.2.2400	0.168789	5.24919	15.9051	0.00108617	0.00912445	2.03979	2.9641	glycosyltransferase (GlcNAc) putative
Tb927.7.1850	0.168778	5.35762	12.0481	0.00320963	0.0193245	1.71389	2.49355	hypothetical protein conserved
Tb927_10_v4.snoRNA.0006:snoRNA	0.168734	0.999489	1.88876	0.188564	0.334558	0.475529	0.724541	term
Tb927.2.3055	0.168732	4.48072	10.1854	0.00576454	0.0289594	1.53821	2.23924	hypothetical protein
Tb927.10.15570	0.168715	5.22145	16.3305	0.00097251	0.00836265	2.07766	3.01211	transcription factor IIa putative
Tb11.v5.0642	0.16868	4.29615	5.89582	0.0275384	0.0882976	1.05405	1.56006	hypothetical protein conserved
Tb927.2.4060	0.168612	6.32452	20.2724	0.000374399	0.00430044	2.36649	3.42667	Dynein intermediate chain 138
TRY.624	0.168545	3.27622	5.53978	0.0319128	0.0976225	1.01045	1.49603	TRY.624
Tb927.4.3880	0.168505	4.73895	2.34577	0.145441	0.279623	0.553427	0.837314	receptor-type adenylate cyclase GRESAG 4 putative
Tb927.11.10270	0.168414	4.00584	10.771	0.00477102	0.0254848	1.59372	2.32139	Golgi SNAP receptor complex member 1 putative
Tb927.1.1350	0.16841	5.42905	5.42103	0.0335467	0.101031	0.995544	1.47435	kinesin heavy chain putative
Tb927.9.9310	0.168328	6.1628	21.961	0.000257265	0.00328748	2.48314	3.58962	hypothetical protein conserved
Tb927.10.12650	0.16832	1.07839	0.758278	0.396934	0.559609	0.252115	0.401282	hypothetical protein conserved
Tb927.10.1450	0.168306	7.33725	6.16024	0.0247345	0.081608	1.08827	1.6067	plectin putative
Tb927.10.10790	0.168227	2.79054	3.24029	0.0910101	0.202067	0.694504	1.04091	hypothetical protein
Tb927.11.6100	0.16819	4.09284	7.16112	0.0167206	0.0618828	1.20843	1.77675	hypothetical protein conserved
KS17gene_4687a	0.168161	4.37649	7.55975	0.0143929	0.0556471	1.25456	1.84185	KS17gene_4687a
Tb927.2.1850	0.16807	6.0169	24.5865	0.000148508	0.00222871	2.65195	3.82825	Tetratricopeptide repeat putative
TRY.329	0.168008	5.03798	11.4062	0.00390682	0.0221683	1.65427	2.40818	TRY.329
Tb927.4.560	0.167948	8.07788	2.05228	0.171508	0.313735	0.503437	0.765716	Cytoplasmic dynein 2 heavy chain (DYNC2H1) putative
Tb927_10_v4.snoRNA.0017:snoRNA	0.167768	1.52084	1.99199	0.177562	0.321209	0.493212	0.75065	term
KS17gene_7626a	0.167717	4.65984	7.58447	0.0142613	0.0552434	1.25772	1.84584	KS17gene_7626a
Tb927.8.5170	0.167683	6.66079	21.6222	0.000276977	0.00347678	2.45882	3.55756	hypothetical protein conserved
Tb927_09_v4.snoRNA.0079	0.167476	1.19013	1.37125	0.258992	0.417926	0.378901	0.586713	C/D snoRNA
Tb927.10.14250	0.167471	5.23958	13.8607	0.00189175	0.013338	1.87491	2.72314	hypothetical protein conserved
Tb927.9.16010	0.167427	1.82777	2.17869	0.159626	0.298855	0.52454	0.796895	expression site-associated gene 4 (ESAG4 pseudogene) putative
Tb927.6.2980	0.167423	5.63621	16.6799	0.000889179	0.0078747	2.10377	3.05101	Eukaryotic translation initiation factor 2-alpha kinase 3 putative
Tb927.8.5970	0.167357	5.97259	21.5721	0.000280032	0.00349967	2.45597	3.55279	Cullin 5 putative
Tb927.10.3020	0.167345	7.21807	11.1865	0.00418383	0.0232451	1.63367	2.37843	hypothetical protein conserved
Tb927.2.5480	0.167326	5.3476	5.9838	0.0265667	0.0860522	1.06524	1.57566	hypothetical protein conserved
Tb927.9.10440	0.16732	7.22147	13.602	0.00203542	0.0139857	1.85432	2.69135	DNA polymerase epsilon catalytic subunit putative
KS17gene_265a	0.167214	7.07177	7.22868	0.0162974	0.0608559	1.2157	1.78788	KS17gene_265a
Tb927.11.10550	0.167203	5.87594	14.0024	0.00181793	0.0130017	1.886	2.74042	hypothetical protein conserved
Tb927.5.297b	0.16697	5.41862	15.685	0.00115082	0.00955852	2.01961	2.93899	hypothetical protein
Tb927.9.7480	0.166934	6.20072	17.2841	0.000763425	0.00703789	2.15256	3.11723	hypothetical protein conserved
TRY.255	0.166915	4.48111	7.90443	0.0126755	0.0507916	1.29421	1.89703	TRY.255
Tb927.5.2300	0.166868	6.27481	11.3861	0.00393134	0.0222303	1.65305	2.40546	formin putative
Tb927.11.16590	0.166822	4.94545	11.0888	0.0043142	0.0237582	1.62419	2.3651	RNA-binding protein putative
Tb927.2.5270	0.166725	7.93191	3.13193	0.0961065	0.209944	0.677897	1.01725	dynein heavy chain putative
TRY.508	0.16672	4.37756	11.144	0.00423993	0.0234584	1.6297	2.37264	TRY.508
Tb927.4.3620	0.166697	6.66819	17.0598	0.000807593	0.00735433	2.13346	3.09281	serine threonine-protein phosphatase PP1 putative
Tb427VSG-768	0.166601	-2.03575	0.182004	0.675425	0.793726	0.100329	0.170423	Tb427VSG-768
KS17gene_4802a	0.166507	2.34988	1.82319	0.195999	0.344169	0.463229	0.707745	KS17gene_4802a
Tb11.v5.0392	0.166437	4.83554	7.45966	0.0149404	0.0570169	1.244	1.82564	kinesin heavy chain putative
Tb927.10.4480	0.166427	4.87075	10.3934	0.00538678	0.027689	1.55769	2.26867	DNA damage repair protein putative
TRY.308	0.166408	3.27854	3.74957	0.0709569	0.169278	0.771399	1.14901	TRY.308
Tb927.10.2430	0.166391	4.80964	2.36363	0.144018	0.277953	0.556028	0.841583	receptor-type adenylate cyclase GRESAG 4 putative
Tb927.8.5020	0.166333	6.31842	11.841	0.0034178	0.0200672	1.69751	2.46625	hypothetical protein conserved
Tb927.8.7950	0.166282	7.69983	9.62477	0.00694155	0.0330148	1.48129	2.15854	Flagellar Member 4
Tb927.11.1250	0.16627	5.8565	23.167	0.000198913	0.00273016	2.56381	3.70134	Mitochondrial SSU ribosomal protein putative
Tb927.4.3380	0.166202	6.9733	11.0146	0.00441619	0.0241885	1.61639	2.35495	myosin IB heavy chain putative
TRY.274	0.166109	6.68609	8.93785	0.00877501	0.038862	1.41047	2.05675	TRY.274
KS17gene_5010a	0.165967	2.04354	1.90243	0.187058	0.332832	0.477775	0.728023	KS17gene_5010a
Tb927.11.930	0.165769	5.13081	3.94666	0.0646295	0.158553	0.799826	1.18957	hypothetical protein conserved
Tb927.9.12550	0.165755	8.61787	7.02616	0.0176042	0.0642321	1.19225	1.75438	glycerol kinase glycosomal
Tb927.11.16310	0.165593	5.76938	9.16817	0.00810487	0.0367267	1.43502	2.09125	Unconventional myosin
Tb427VSG-2092	0.165544	5.16868	6.17282	0.0246095	0.0813461	1.08966	1.6089	Tb427VSG-2092
Tb11.v5.1031	0.165416	2.709	3.54062	0.0784781	0.181547	0.741011	1.10525	hypothetical protein conserved
Tb927.1.5180	0.165363	3.78615	4.21609	0.0570197	0.145546	0.836998	1.24398	hypothetical protein
TRY.392	0.165328	3.90777	9.6854	0.00680189	0.0325578	1.48735	2.16737	TRY.392
Tb927.2.5500	0.165132	5.01332	8.08087	0.0118878	0.0485253	1.31403	1.9249	hypothetical protein conserved
Tb927.6.350	0.165124	5.43435	14.5794	0.00154923	0.0116619	1.93323	2.80988	hypothetical protein conserved
Tb927.10.5820	0.165	7.67448	10.19	0.00575575	0.0289442	1.53844	2.2399	predicted RanGDP binding protein
Tb927.7.7340	0.164982	4.97942	14.7787	0.00146711	0.0112162	1.95015	2.83354	hypothetical protein conserved
Tb07.30D13.60	0.164883	4.87024	4.3904	0.0526542	0.138077	0.85988	1.27857	hypothetical protein conserved (pseudogene)
Tb927.9.10920	0.16487	6.34784	18.0005	0.000639621	0.00625306	2.20391	3.19408	kinetoplastid kinetochore protein 3
KS17gene_1642a	0.164813	7.19239	13.0243	0.00240318	0.015788	1.80167	2.61921	KS17gene_1642a
Tb11.v5.0211	0.164799	1.94458	2.72712	0.118431	0.241923	0.616322	0.926534	galactokinase-like protein putative
Tb927.10.5320	0.164759	5.20291	15.0922	0.00134773	0.0105653	1.97612	2.8704	RNA editing endoribonuclease
KS17gene_7871a	0.164711	3.61131	4.47118	0.0507643	0.134811	0.870274	1.29444	KS17gene_7871a
Tb927.10.4490	0.164585	4.85388	13.0272	0.0024012	0.0157838	1.80179	2.61957	hypothetical protein conserved
Tb927.3.1330	0.164578	6.11558	17.408	0.000740189	0.00690892	2.16059	3.13066	hypothetical protein conserved
Tb927.3.1770	0.164514	5.82551	19.8603	0.000411467	0.00457089	2.34	3.38567	leucine-rich repeat protein (LRRP) putative
KS17gene_7762a	0.164441	2.95082	2.96114	0.104849	0.223174	0.651357	0.979436	KS17gene_7762a
Tb927.10.6620	0.164434	4.12813	7.23958	0.0162303	0.060717	1.21669	1.78967	hypothetical protein conserved
Tb927.1.4250	0.164411	5.35476	7.16374	0.0167039	0.0618703	1.20852	1.77718	hypothetical protein conserved
Tb927.10.13390	0.164398	4.84517	9.36032	0.00759019	0.0350774	1.45497	2.11975	hypothetical protein conserved
TRY.987	0.164367	3.29625	5.17799	0.0372015	0.108294	0.965395	1.42944	TRY.987
MSTRG.969	0.164243	2.26639	3.29999	0.0883398	0.197661	0.70408	1.05384	MSTRG.969
Tb927.7.5220	0.164236	6.91105	15.7629	0.00112744	0.00942512	2.02571	2.94791	Forkhead Kinase putative
Tb927.3.4610	0.164199	6.90317	4.01815	0.0624999	0.15507	0.809472	1.20412	Right handed beta helix region putative
Tb927.6.3150	0.164192	7.77455	2.91862	0.107172	0.226585	0.64477	0.96992	Hydin
Tb927.10.14980	0.164185	7.43719	7.23421	0.0162633	0.0607933	1.21614	1.78879	intraflagellar transport protein 52
KS17gene_5406a	0.164164	1.18065	2.11588	0.165397	0.305947	0.514354	0.781472	KS17gene_5406a
KS17gene_23a	0.164109	-1.31424	0.403849	0.534816	0.684194	0.164821	0.271796	KS17gene_23a
Tb427VSG-3471	0.164079	2.06889	1.52032	0.23564	0.391043	0.407775	0.627752	Tb427VSG-3471
Tb927.7.670	0.164039	5.88843	16.5775	0.000912719	0.00802842	2.09537	3.03966	hypothetical protein conserved
Tb927_10_v4.snoRNA.0080:snoRNA	0.164034	-0.388615	0.706349	0.413223	0.574643	0.240602	0.383815	term
Tb11.v5.0962	0.164019	3.65653	6.46122	0.0219342	0.075018	1.12483	1.65888	hypothetical protein conserved
Tb927.8.6690	0.163914	6.52134	12.7958	0.00256905	0.0165785	1.78045	2.59023	ATP-dependent DEAD/H DNA helicase recQ putative
Tb11.v5.0244	0.163848	4.97879	13.9773	0.00183074	0.013034	1.88492	2.73737	RNA-editing complex protein putative
Tb927.8.5750	0.163834	6.50854	16.4059	0.000953794	0.0082769	2.08213	3.02055	hypothetical protein conserved
Tb927.4.4960	0.163759	5.48928	11.7238	0.00354245	0.0206623	1.68482	2.4507	zinc transporter putative
Tb927.11.10210	0.163757	6.06544	18.4115	0.000578923	0.00582906	2.2344	3.23738	hypothetical protein conserved
TRY.718	0.163746	1.16579	1.73272	0.206881	0.357093	0.447218	0.684279	TRY.718
Tb927.11.10960	0.163687	5.96234	16.9968	0.000820517	0.00744813	2.12795	3.08591	2OG-Fe(II) oxygenase superfamily putative
MSTRG.30	0.163634	1.99868	3.47174	0.0811616	0.185727	0.731125	1.09065	MSTRG.30
Tb927.9.700	0.163609	5.12364	16.2919	0.000982241	0.008431	2.07412	3.00778	hypothetical protein
TRY.112	0.163504	5.26188	13.1775	0.0022988	0.0152648	1.81631	2.6385	TRY.112
KS17gene_5037a	0.163443	3.53621	7.14796	0.0168045	0.0620638	1.20716	1.77458	KS17gene_5037a
TRY.532	0.163388	1.39468	1.88828	0.188617	0.334558	0.475529	0.724418	TRY.532
MSTRG.592	0.163315	3.88726	6.22159	0.0241318	0.0803847	1.09483	1.61741	MSTRG.592
Tb927.8.1210	0.163253	6.92158	10.3695	0.00542884	0.0278142	1.55573	2.26529	hypothetical protein conserved
Tb927.8.4060	0.163219	8.36819	11.4319	0.00387586	0.0220278	1.65703	2.41163	Flagellum adhesion protein 2 putative
Tb927.7.1930	0.163042	4.03697	3.5067	0.0797864	0.183469	0.736438	1.09807	nucleoside diphosphatase putative
MSTRG.623	0.162966	5.70917	10.0825	0.00596233	0.0295739	1.52909	2.22458	MSTRG.623
Tb927_08_v4.snoRNA.0002	0.162944	2.1093	3.08649	0.0983443	0.21309	0.671438	1.00725	C/D snoRNA
Tb927.4.2060	0.162874	7.32884	5.35689	0.0344692	0.103011	0.987115	1.46257	Flagellum attachment zone protein 8
TRY.302	0.162804	3.21474	5.92084	0.027258	0.0877311	1.05685	1.56451	TRY.302
Tb927.9.7890	0.1628	5.29267	8.82684	0.00912037	0.0400253	1.39767	2.03999	hypothetical protein conserved
Tb10_snoRNA_0049:snoRNA	0.162751	0.950678	1.64958	0.217569	0.369698	0.432153	0.662404	term
MSTRG.681	0.162708	1.86281	3.01914	0.101777	0.2183	0.660946	0.992351	MSTRG.681
Tb927.5.3260	0.162668	6.58965	12.0638	0.00319445	0.019274	1.71503	2.4956	WD domain G-beta repeat putative
Tb11.0380	0.162663	3.84174	3.83396	0.0681624	0.164184	0.784668	1.16645	chrXI additional unordered contigs
KS17gene_7203a	0.162652	1.01214	1.69885	0.211152	0.36235	0.440871	0.675405	KS17gene_7203a
Tb927.9.15620	0.162588	3.19781	3.31968	0.0874799	0.19611	0.7075	1.05809	BARP protein
Tb927.7.5750	0.16252	6.40038	18.7886	0.000528921	0.00547104	2.26193	3.27661	Anaphase promoting complex-associated Protein AP2
Tb927.2.5530	0.162514	5.8649	2.46203	0.136477	0.267398	0.572842	0.86494	Present in the outer mitochondrial membrane proteome 22-1
MSTRG.764	0.162458	4.95043	6.6152	0.0206435	0.071885	1.14336	1.68522	MSTRG.764
Tb927.11.7180	0.162456	6.34118	13.8311	0.00190756	0.0134134	1.87246	2.71952	MORN repeat putative
Tb927.2.2190	0.162425	6.27802	8.16439	0.0115346	0.0475335	1.323	1.938	histone deacetylase 3
Tb927.8.2580	0.162337	6.32583	17.6852	0.000691071	0.00661128	2.17971	3.16048	exocyst complex component Sec10 putative
KS17gene_6502a	0.162316	4.94818	8.12552	0.0116974	0.0479689	1.31904	1.93191	KS17gene_6502a
Tb927.4.4010	0.162291	2.23181	2.05747	0.170999	0.313128	0.504279	0.767005	amino acid transporter putative
TRY.72	0.162269	7.8333	7.81565	0.0130944	0.0520876	1.28327	1.88292	TRY.72
Tb927_10_v4.snoRNA.0029:snoRNA	0.162033	1.44154	1.95425	0.181489	0.325987	0.4868	0.74115	term
Tb927.8.4110	0.16199	7.86866	9.74202	0.00667433	0.032186	1.49233	2.17559	Flagellum adhesion protein 3 putative
Tb927.7.6290	0.161878	6.40557	7.59117	0.0142258	0.0551964	1.25809	1.84692	kinesin putative
Tb927.8.4190	0.161872	8.02764	13.019	0.00240692	0.0158053	1.8012	2.61854	hypothetical protein conserved
KS17gene_4094a	0.161857	1.88266	1.13808	0.302123	0.466085	0.331535	0.519816	KS17gene_4094a
MSTRG.449	0.1618	7.26803	3.69218	0.0729347	0.172518	0.763165	1.13707	MSTRG.449
KS17gene_3345a	0.161664	4.80897	2.12847	0.164221	0.304724	0.516094	0.784572	KS17gene_3345a
MSTRG.440	0.161638	-1.72739	0.377765	0.585615	0.724466	0.139982	0.232388	MSTRG.440
KS17gene_8593a	0.161607	4.23323	8.69031	0.00956664	0.041572	1.3812	2.01924	KS17gene_8593a
Tb927.11.2310	0.161572	5.46117	7.29709	0.0158813	0.0597105	1.22395	1.79911	hypothetical protein conserved
Tb927_10_v4.snoRNA.0073:snoRNA	0.161532	-0.899222	0.591058	0.453374	0.611084	0.213899	0.343544	term
Tb927.9.15400	0.16145	6.58771	3.03262	0.101079	0.217262	0.663016	0.99534	ankyrin-repeat protein putative
Tb927.11.9470	0.161419	5.65473	8.00265	0.0122299	0.049445	1.30588	1.91258	ADP-ribosylation factor GTPase activating protein putative
TRY.871	0.161378	8.45926	2.6948	0.120469	0.244924	0.610969	0.919123	TRY.871
Tb427VSG-1360	0.161288	-1.41007	0.223109	0.643153	0.769691	0.113684	0.191686	Tb427VSG-1360
Tb927.8.8290	0.16128	8.22531	11.5127	0.00378015	0.0216923	1.66369	2.42249	amino acid transporter AATP5
Tb927.4.640	0.161244	5.31275	12.001	0.00325568	0.0194385	1.71134	2.48736	GRIP domain containing protein putative
Tb927.4.2910	0.161118	5.81116	13.2558	0.00224745	0.0150221	1.82327	2.64831	hypothetical protein conserved
Tb927.8.7480	0.161006	5.19499	4.55433	0.048901	0.131238	0.881941	1.31068	hypothetical protein conserved
Tb927.10.11770	0.160999	6.17335	5.90676	0.0274154	0.0880381	1.05533	1.56201	succinate dehydrogenase cytochrome B subunit
TRY.1014	0.160996	4.93354	7.00405	0.0177541	0.0645632	1.19002	1.7507	TRY.1014
Tb927.4.1410	0.160982	5.92282	11.7738	0.00348865	0.020382	1.69075	2.45734	hypothetical protein conserved
Tb927.11.14970	0.160958	6.74887	14.4303	0.00161407	0.0119286	1.92341	2.79208	hypothetical protein conserved
Tb927.10.9230	0.160892	5.39025	13.5159	0.00208595	0.0142171	1.84719	2.6807	beta adaptin putative
TRY.477	0.160879	-1.89893	0.125538	0.727798	0.830858	0.0804734	0.137989	TRY.477
Tb927.11.890	0.160879	7.95696	15.1491	0.00132725	0.0104625	1.98037	2.87705	hypothetical protein conserved
KS17gene_1650a	0.160806	1.80511	2.3509	0.145031	0.279035	0.554341	0.83854	KS17gene_1650a
Tb927.10.6340	0.160778	4.59595	8.46437	0.0103609	0.0439087	1.35745	1.9846	hypothetical protein conserved
Tb927.8.2380	0.160673	7.48936	10.1403	0.00585018	0.0292241	1.53426	2.23283	ABC transporter putative
Tb927.11.9190	0.160657	6.62135	13.9785	0.00183014	0.013034	1.88492	2.73752	Serine/threonine-protein kinase VPS15
MSTRG.741	0.160582	0.595794	0.619376	0.44295	0.601961	0.220432	0.353646	MSTRG.741
Tb11.v5.0533	0.160503	5.24203	7.2122	0.0163995	0.0610924	1.21401	1.78517	retrotransposon hot spot (RHS) protein putative
Tb927.3.5290	0.1605	6.04731	14.4251	0.00161638	0.0119395	1.92301	2.79146	hypothetical protein conserved
Tb927.2.3930	0.160273	5.65634	16.7049	0.000883525	0.00783963	2.1057	3.05378	dna replication licensing factor mcm3
Tb927.1.4040	0.160222	4.95493	4.24437	0.0562833	0.144312	0.840698	1.24962	hypothetical protein conserved
Tb927.10.6580	0.160218	6.73402	11.2413	0.00411274	0.0229515	1.63919	2.38587	hypothetical protein
Tb927.5.530	0.160207	6.14823	16.8285	0.000856205	0.00767258	2.11506	3.06742	hypothetical protein conserved
Tb11.v5.0641	0.160188	3.86288	6.36398	0.022797	0.0771609	1.1126	1.64212	major vault protein putative
TRY.5	0.160107	2.49584	2.47189	0.135749	0.266375	0.574506	0.867264	TRY.5
KS17gene_1308a	0.160097	6.09384	5.34463	0.0346489	0.103299	0.985904	1.46031	KS17gene_1308a
Tb927.10.11550	0.160041	5.57767	11.2361	0.00411946	0.0229651	1.63893	2.38516	hypothetical protein conserved
KS17gene_963a	0.160026	-0.23208	0.503315	0.488407	0.643004	0.191787	0.311218	KS17gene_963a
Tb927.9.2855	0.159923	3.10398	2.80652	0.113597	0.235299	0.628379	0.944632	Domain of unknown function (DUF5075) putative
Tb10.v4.0032	0.159892	3.66811	4.69681	0.0458903	0.125652	0.900832	1.33828	expression site- associated gene 3 (ESAG3) protein putative
Tb927_09_v4.snoRNA.0063	0.159866	0.88691	1.32855	0.266241	0.426183	0.370404	0.574726	H/ACA-like snoRNA
Tb927.6.2760	0.159797	5.32539	5.6047	0.0310587	0.0959401	1.018	1.50782	hypothetical protein conserved
Tb927.7.5080	0.159782	5.20783	11.2913	0.00404903	0.022748	1.64306	2.39265	ATP-NAD kinase-like protein
Tb927.10.14220	0.159708	5.60808	9.56277	0.00708778	0.0335753	1.47398	2.14949	hypothetical protein conserved
MSTRG.96	0.159696	2.20878	3.74687	0.0710487	0.16944	0.770983	1.14844	MSTRG.96
Tb427VSG-312	0.159692	-2.14507	0.124983	0.728375	0.831182	0.0803038	0.137645	Tb427VSG-312
Tb927.5.2500	0.159546	6.36355	11.6711	0.00360011	0.020912	1.6796	2.44368	hypothetical protein conserved
Tb927.5.180	0.159361	3.65055	4.40922	0.0522066	0.137255	0.862471	1.28227	variant surface glycoprotein degenerate
Tb927.1.4600	0.15935	3.43237	1.35931	0.260991	0.420244	0.376498	0.583374	cyclin-like F-box protein 1D
Tb927_08_v4.snoRNA.0028	0.159325	4.0989	7.81616	0.0130919	0.0520876	1.28327	1.883	C/D snoRNA
TRY.689	0.159322	3.40207	4.72359	0.0453487	0.12469	0.904168	1.34344	TRY.689
KS17gene_6947a	0.159286	2.05462	1.61081	0.222794	0.376122	0.424671	0.652096	KS17gene_6947a
Tb927.10.3310	0.159201	6.03208	10.7039	0.00487434	0.0258792	1.58705	2.31208	Component of motile flagella 76b
Tb927.9.13050	0.159199	6.39624	18.8978	0.000515354	0.00538987	2.26842	3.28789	hypothetical protein conserved
Tb09.v4.0058	0.159123	3.20034	4.13089	0.0593066	0.149212	0.826197	1.2269	hypothetical protein
Tb927.6.3710	0.159111	5.57349	13.7093	0.00197435	0.0137072	1.86305	2.70458	hypothetical protein conserved
KS17gene_4895a	0.159028	2.69573	2.06125	0.170629	0.312571	0.505051	0.767946	KS17gene_4895a
MSTRG.678	0.158998	2.69339	3.49415	0.0802766	0.184266	0.734554	1.09541	MSTRG.678
MSTRG.688	0.15899	4.66553	11.0008	0.00443543	0.0242522	1.61525	2.35306	MSTRG.688
Tb927.10.9750	0.158988	5.9792	4.42795	0.0517658	0.136602	0.864543	1.28596	ubiquitin-protein ligase putative
MSTRG.327	0.158968	1.17367	1.47758	0.242042	0.398778	0.399269	0.61611	MSTRG.327
TRY.953	0.158776	3.892	4.31292	0.0545446	0.141334	0.849753	1.26325	TRY.953
TRY.271	0.158769	7.93308	7.60023	0.014178	0.0550862	1.25896	1.84839	TRY.271
Tb927.7.5930	0.158768	7.02574	5.62856	0.0307513	0.0954265	1.02033	1.51214	Protein Associated with Differentiation 1
Tb927.3.5140	0.158753	5.05573	4.71678	0.0454857	0.124929	0.903335	1.34213	exonuclease putative
Tb927.8.4490	0.158745	4.58964	6.51392	0.0214823	0.0739175	1.13125	1.66792	hypothetical protein
Tb927_06_v4.snoRNA.0030	0.15871	0.207476	0.926927	0.350198	0.514689	0.288455	0.455686	C/D snoRNA
Tb927.10.820	0.15866	6.2638	12.3356	0.00294395	0.0182353	1.73909	2.53107	hypothetical protein conserved
TRY.714	0.158565	6.02182	6.62151	0.0205924	0.0717886	1.14394	1.68629	TRY.714
KS17gene_6572a	0.158532	2.65432	2.78248	0.115035	0.237274	0.62475	0.939169	KS17gene_6572a
TRY.593	0.158473	3.61551	5.84733	0.0280915	0.0894868	1.04824	1.55143	TRY.593
Tb927.3.1230	0.158387	6.09015	6.40552	0.0224237	0.0763427	1.11723	1.64929	Dicer-like protein 2
Tb927.2.3620	0.158375	5.95578	12.4672	0.00283079	0.0177043	1.75192	2.54809	GTP-binding elongation factor Tu family putative
Tb927.4.4180	0.158333	5.22974	5.74725	0.0292739	0.0919936	1.03624	1.53352	SUMO-interacting motif-containing protein
Tb927_09_v4.snoRNA.0106	0.158231	0.34445	0.650672	0.431873	0.590681	0.228647	0.364644	C/D snoRNA
Tb927.10.9390	0.158215	5.04646	11.849	0.00340946	0.0200564	1.69775	2.46731	Macrocin-O-methyltransferase (TylF) putative
Tb11.v5.0631	0.158096	4.15894	9.18381	0.00806155	0.0366239	1.43624	2.09358	pre-mRNA processing factor 4 (PRP4) like/WD domain G-beta repeat putative
Tb927.5.1980	0.158071	6.89479	17.8258	0.000667571	0.00643852	2.19121	3.1755	Galactose oxidase central domain/Kelch motif containing protein putative
KS17gene_8408a	0.157982	4.44058	8.26989	0.0111053	0.0461539	1.33579	1.95447	KS17gene_8408a
TRY.728	0.157965	3.20296	5.37005	0.0342776	0.102602	0.988846	1.46499	TRY.728
MSTRG.808	0.157961	2.04319	1.05846	0.319092	0.48296	0.316089	0.496084	MSTRG.808
Tb927.8.5870	0.157915	5.56757	13.2008	0.00228338	0.0151979	1.81822	2.64142	hypothetical protein conserved
TRY.511	0.157889	4.15478	3.92405	0.0653208	0.159669	0.796779	1.18495	TRY.511
Tb11.v5.0219	0.157878	4.90025	7.19742	0.0164916	0.0613392	1.21226	1.78274	methyltransferase putative
KS17gene_3386a	0.15782	5.46585	11.957	0.0032994	0.0195826	1.70813	2.48156	KS17gene_3386a
Tb11.v5.0716	0.157714	6.54756	15.4838	0.00121374	0.00990887	2.00398	2.91587	hypothetical protein conserved
Tb927.10.13450	0.157712	6.54745	5.01244	0.0399558	0.114043	0.94293	1.39842	hypothetical protein conserved
TRY.463	0.157695	0.0357228	0.471829	0.502126	0.65503	0.183739	0.299187	TRY.463
Tb927.3.5690	0.157551	5.91911	13.6334	0.00201735	0.0138963	1.8571	2.69522	hypothetical protein conserved
Tb11.v5.0703	0.157544	5.69262	13.9043	0.00186865	0.0132052	1.87926	2.72847	leucine-rich repeat protein (LRRP) putative
Tb927.3.3090	0.157527	5.98464	16.778	0.000867255	0.00773511	2.11153	3.06185	helicase putative
Tb927.8.6360	0.157366	5.87601	14.492	0.00158688	0.0118152	1.92756	2.79946	SPRY domain containing protein putative
Tb927.9.14220	0.157228	7.23963	12.6382	0.00269095	0.0170475	1.76834	2.57009	metacaspase 5 putative
KS17gene_4604a	0.157226	6.36571	8.00587	0.0122156	0.049445	1.30588	1.91308	KS17gene_4604a
KS17gene_7957a	0.157223	3.23804	3.51036	0.0796438	0.183366	0.73668	1.09885	KS17gene_7957a
Tb927.7.7030	0.157144	5.10383	3.93301	0.0650459	0.159162	0.798161	1.18678	zinc-finger of a C2HC-type putative
Tb927.9.11500	0.157082	5.66124	10.1338	0.00586269	0.0292546	1.53381	2.2319	anaphase-promoting complex subunit 2
Tb927.11.17820	0.157057	2.25237	2.75312	0.116821	0.2396	0.620512	0.932477	expression site-associated gene 3 (ESAG3) degenerate
MSTRG.611	0.157054	4.98865	9.2409	0.00790552	0.0360767	1.44277	2.10207	MSTRG.611
Tb927.4.2300	0.157007	5.24351	11.4673	0.00383358	0.0219104	1.65935	2.4164	hypothetical protein conserved
Tb11.v5.0440	0.156945	4.15429	3.53937	0.0785259	0.181628	0.740817	1.10499	hypothetical protein conserved
TRY.1051	0.15694	3.68005	3.55407	0.0779667	0.180717	0.743001	1.10809	TRY.1051
Tb927.8.7890	0.156921	4.14753	5.58914	0.031261	0.0963553	1.01612	1.505	receptor-type adenylate cyclase GRESAG 4 putative
Tb427VSG-3346	0.156882	-0.965781	0.549999	0.485749	0.640611	0.193405	0.313588	Tb427VSG-3346
KS17gene_2289a	0.15687	3.24755	2.94984	0.10546	0.224101	0.649557	0.976912	KS17gene_2289a
Tb927.11.4950	0.15686	5.95662	4.16111	0.0584832	0.148133	0.829348	1.23297	hypothetical protein conserved
TRY.991	0.156709	4.70877	5.79689	0.0286804	0.0907862	1.04198	1.54241	TRY.991
Tb927.11.390	0.156603	5.7739	10.17	0.00579353	0.0290444	1.53694	2.23706	SPRY domain containing protein putative
Tb927.10.8450	0.156539	6.44326	3.08756	0.0982912	0.213044	0.67153	1.00749	glucose transporter 1E
Tb927.11.11240	0.156529	5.27323	9.37024	0.00756466	0.0350051	1.45587	2.12121	hypothetical protein conserved
MSTRG.45	0.156489	2.02465	2.96206	0.104799	0.223164	0.651375	0.979642	MSTRG.45
Tb927.9.2270	0.156453	5.83162	14.2475	0.00169782	0.0123801	1.90728	2.77011	hypothetical protein conserved
Tb927.8.4790	0.156436	4.42443	9.49857	0.00724288	0.0339475	1.46919	2.14009	Putative snoRNA binding domain containing protein putative
Tb09.v4.0146	0.156369	4.93279	4.52286	0.0495966	0.132653	0.877282	1.30455	hypothetical protein
MSTRG.39	0.156367	2.40847	1.64674	0.217946	0.370161	0.431609	0.661651	MSTRG.39
Tb927.8.3690	0.156352	5.50903	9.53861	0.0071457	0.0337346	1.47192	2.14596	isocitrate dehydrogenase [NADP] mitochondrial precursor putative
Tb11.v5.0390	0.156208	0.72992	1.03151	0.325138	0.488774	0.310892	0.487933	serine/threonine protein phosphatase 2A regulatory subunit putative
Tb927.11.9660	0.156172	5.00878	11.1569	0.00422286	0.0233913	1.63095	2.37439	Zinc finger C3HC4 type (RING finger) putative
KS17gene_893a	0.156165	5.93262	18.4862	0.000568606	0.00576144	2.23947	3.24519	KS17gene_893a
Tb11.v5.0897	0.156152	3.76732	5.4883	0.0326096	0.0991769	1.00359	1.48666	hypothetical protein conserved
TRY.185	0.156104	6.23603	9.78626	0.00657657	0.0319424	1.49563	2.182	TRY.185
Tb927.11.7160	0.155934	4.4106	6.62229	0.0205861	0.0717886	1.14394	1.68643	cdc2-related kinase 8 putative
Tb927.4.1480	0.15584	6.89398	15.9309	0.00107886	0.00908999	2.04144	2.96703	DNA cross-link repair protein pso2/snm1
Tb927.7.2490	0.155813	5.71172	17.8673	0.000660807	0.00639501	2.19416	3.17993	kinetoplast ribosomal PPR-repeat containing protein 15
Tb927.8.4780	0.155799	7.68253	1.58971	0.225708	0.379216	0.421114	0.646454	Flagellar Member 3
Tb927_09_v4.snoRNA.0035	0.155734	0.503816	1.16977	0.295714	0.458525	0.338637	0.529128	C/D snoRNA
Tb11.v5.1038	0.155644	1.1455	0.748085	0.400052	0.562665	0.24975	0.397883	calpain-like cysteine peptidase putative
Tb927.10.15400	0.155614	6.01323	4.66254	0.0465941	0.126796	0.896893	1.33167	kinesin putative
Tb927.10.1150	0.155605	5.3227	12.6677	0.00266763	0.016955	1.7707	2.57387	hypothetical protein conserved
Tb927.7.1220	0.155532	6.57955	12.5898	0.0027297	0.0172468	1.76329	2.56389	hypothetical protein conserved
Tb11.v5.1010	0.155526	0.176205	0.706727	0.413101	0.574613	0.240624	0.383944	variant surface glycoprotein (VSG) putative
KS17gene_5385a	0.15552	0.537931	1.07099	0.316335	0.480271	0.318514	0.499852	KS17gene_5385a
Tb427VSG-1177	0.155506	4.84247	3.64843	0.0744859	0.174818	0.757413	1.12793	Tb427VSG-1177
KS17gene_7714a	0.155484	3.2817	3.72572	0.0717709	0.170542	0.768169	1.14405	KS17gene_7714a
TRY.58	0.155475	5.52374	5.59996	0.0311202	0.0960463	1.01752	1.50696	TRY.58
Tb927.6.2770	0.155468	6.07299	12.6118	0.00271207	0.0171583	1.76553	2.5667	Vacuolar assembly protein vps41
Tb927.8.1700	0.155388	5.96153	15.3287	0.00126491	0.0101687	1.99273	2.89794	hypothetical protein conserved
Tb927_06_v4.snoRNA.0020	0.155384	1.38119	2.61937	0.125394	0.252067	0.598484	0.901723	H/ACA-like snoRNA
Tb927.8.6600	0.155374	5.6312	9.08642	0.00833581	0.0375444	1.42546	2.07905	Glutathione S-transferase C-terminal domain containing protein putative
Tb11.v5.0970	0.155323	3.93314	4.89425	0.042067	0.118259	0.927165	1.37606	chaperone protein DnaJ putative
Tb927.11.5310	0.155186	5.08087	6.71362	0.0198641	0.0700299	1.15472	1.70193	PPPDE putative peptidase domain containing protein putative
Tb927.3.5800	0.155182	4.51127	5.70272	0.0298184	0.0932844	1.03019	1.52552	expression site-associated gene 1 (ESAG1) degenerate
Tb427VSG-6763	0.155172	0.392779	0.859672	0.367808	0.53164	0.274383	0.434379	Tb427VSG-6763
Tb927.11.7218	0.155115	5.49024	8.66395	0.00965563	0.0418568	1.37823	2.01522	mitochondrial edited mRNA stability factor 1 subunit
Tb927.2.1160	0.155098	4.24392	5.83601	0.0282224	0.0897766	1.04684	1.54941	retrotransposon hot spot protein 2 (RHS2) interrupted degenerate
Tb427VSG-7128	0.155017	5.21108	9.66508	0.00684835	0.0327083	1.48534	2.16441	Tb427VSG-7128
KS17gene_7219a	0.154999	4.60139	4.90581	0.041855	0.117914	0.928434	1.37825	KS17gene_7219a
Tb927.11.14340	0.154964	6.39122	16.8587	0.000849671	0.00763951	2.11693	3.07075	exportin 1
Tb927.2.4780	0.154899	6.58026	12.5116	0.00279371	0.0175032	1.75688	2.55382	hypothetical protein conserved
TRY.549	0.154898	4.67614	2.42784	0.139042	0.270593	0.567684	0.856855	TRY.549
MSTRG.627	0.154885	4.68382	7.73591	0.0134841	0.0532008	1.27408	1.87018	MSTRG.627
Tb927.1.760	0.154821	5.48291	13.7938	0.00192772	0.0135129	1.86925	2.71496	wd40 repeat domain-containing protein
Tb427.BES129.1	0.154806	5.77207	8.28668	0.0110387	0.0459443	1.33777	1.95708	Tb427.BES129.1
TRY.132	0.154762	5.31705	16.9036	0.000840075	0.00757241	2.12077	3.07568	TRY.132
Tb927_10_v4.snoRNA.0053:snoRNA	0.154739	-2.10421	0.220372	0.655399	0.778495	0.108744	0.183494	term
KS17gene_7952a	0.154663	3.96688	6.24581	0.0238985	0.0798512	1.09772	1.62163	KS17gene_7952a
MSTRG.383	0.154618	5.39424	8.58378	0.00993214	0.0426036	1.37055	2.00296	MSTRG.383
KS17gene_6174a	0.15458	5.02353	12.0391	0.00321838	0.0193608	1.71308	2.49236	KS17gene_6174a
Tb927.9.1730	0.154503	5.26498	6.56219	0.0210776	0.0730565	1.13634	1.67618	Primase zinc finger/Mcm10 replication factor putative
Tb427VSG-7166	0.154368	0.813669	0.797685	0.385217	0.548959	0.26046	0.414295	Tb427VSG-7166
Tb927.9.2050	0.154328	6.2232	12.0542	0.00320369	0.0193133	1.71414	2.49435	membrane protein YIP1 putative
Tb927.10.5190	0.154327	5.09012	8.79677	0.00921659	0.0403478	1.39418	2.03543	Kinesin associated protein putative
KS17gene_5900a	0.154255	3.712	2.84169	0.111533	0.232823	0.632974	0.952598	KS17gene_5900a
Tb927_08_v4.snoRNA.0035	0.154174	4.1569	4.12965	0.0593405	0.149216	0.826184	1.22665	C/D snoRNA
Tb927.2.5930	0.154171	6.22435	13.9772	0.0018308	0.013034	1.88492	2.73736	hypothetical protein conserved
Tb11.v5.0997	0.154053	4.05622	6.1029	0.0253135	0.0830322	1.08075	1.59665	hypothetical protein conserved
Tb927.3.3860	0.154043	6.31569	16.6448	0.000897176	0.00793595	2.1004	3.04712	triacylglycerol lipase putative
Tb927.6.3310	0.154022	5.92995	9.53785	0.00714754	0.0337346	1.47192	2.14584	cysteine peptidase Clan CA family C2 putative
TRY.57	0.153957	4.80589	2.0125	0.175473	0.318852	0.496411	0.75579	TRY.57
Tb11.v5.0739	0.153899	5.1115	6.70835	0.019905	0.0701044	1.15425	1.70104	SUMO-interacting motif-containing protein
Tb927.7.4580	0.153852	5.10061	4.24764	0.0561991	0.144202	0.841029	1.25027	Cornifin (SPRR) family putative
Tb927.8.1090	0.15373	5.83695	17.312	0.000758124	0.00700061	2.15486	3.12026	NPAPL
Tb927.11.16840	0.15358	5.65237	12.8836	0.00250379	0.0163056	1.78766	2.6014	hypothetical protein conserved
MSTRG.884	0.153573	4.94256	8.94982	0.00873864	0.0387419	1.41182	2.05856	MSTRG.884
KS17gene_6381a	0.153546	5.28612	11.2751	0.00406959	0.0228242	1.64161	2.39045	KS17gene_6381a
Tb927_09_v4.snoRNA.0023	0.153503	-0.469959	0.447573	0.513168	0.66558	0.176799	0.289741	C/D snoRNA
Tb927.10.9490	0.153491	4.58159	5.77482	0.0289426	0.0913309	1.03938	1.53846	expression site-associated gene 3 (ESAG3)-like protein
Tb927.11.2850	0.153478	4.21726	3.53271	0.0787811	0.18204	0.739833	1.10358	hypothetical protein conserved
Tb11.v5.0749	0.153446	3.84948	6.36568	0.0227815	0.0771609	1.1126	1.64242	structural maintenance of chromosome 4 putative
Tb927.4.3000	0.153384	4.46888	5.52357	0.0321304	0.0981613	1.00806	1.49308	hypothetical protein conserved
Tb927.8.270	0.153329	3.74072	4.00444	0.062902	0.155677	0.807775	1.20134	variant surface glycoprotein degenerate
Tb927.8.3660	0.153312	7.11908	13.7548	0.00194913	0.0135856	1.86692	2.71016	protein transport protein SEC23
Tb10.NT.73	0.153211	1.83219	2.43088	0.138811	0.270415	0.567969	0.857575	Noncoding RNA putative
Tb927.5.4070	0.153201	5.78128	15.2795	0.00128164	0.0102625	1.98875	2.89223	PrimPol-like protein 1
Tb11.v5.0843	0.153144	4.44189	5.60197	0.031094	0.0960072	1.0177	1.50732	hypothetical protein conserved
MSTRG.543	0.153116	4.84051	3.69512	0.0728318	0.172332	0.763634	1.13768	MSTRG.543
KS17gene_4024a	0.153101	2.55527	2.16883	0.160515	0.300005	0.522872	0.794483	KS17gene_4024a
Tb927.9.12900	0.153091	6.06163	11.2385	0.00411634	0.0229625	1.63898	2.38549	RNA polymerase-associated protein LEO1 putative
Tb927.10.7280	0.15309	6.38624	10.0616	0.00600338	0.0297367	1.52671	2.2216	pre-mRNA splicing factor ATP-dependent RNA helicase putative
MSTRG.255	0.153081	-0.877599	0.431568	0.520696	0.671429	0.173	0.283416	MSTRG.255
Tb927.3.1400	0.152992	5.43024	9.4704	0.00731215	0.0341215	1.46697	2.13595	alpha-tubulin N-acetyltransferase putative
Tb927.6.3190	0.152836	5.82114	9.60401	0.00699013	0.0332125	1.4787	2.15551	hypothetical protein conserved
Tb927_09_v4.snoRNA.0061	0.152733	1.26767	1.25853	0.278725	0.440113	0.356436	0.554825	H/ACA-like snoRNA
KS17gene_3048a	0.152621	5.7377	6.55696	0.0211211	0.0730896	1.13614	1.67528	KS17gene_3048a
Tb11.v5.0263	0.152515	6.43682	12.3137	0.00296327	0.018323	1.737	2.52823	PX domain containing protein putative
Tb927.10.3090	0.152501	5.67183	13.7277	0.00196408	0.0136644	1.86441	2.70684	hypothetical protein conserved
Tb927.11.11220	0.152343	7.79388	2.34343	0.145629	0.279694	0.553318	0.836752	dynein heavy chain putative
Tb927.10.2180	0.152303	4.95528	11.0414	0.00437904	0.02405	1.61889	2.35862	Rtr1/RPAP2 family putative
KS17gene_3233a	0.152274	0.569318	1.43031	0.249391	0.406621	0.39081	0.603119	KS17gene_3233a
Tb927.2.4150	0.152265	5.96953	14.475	0.00159432	0.0118381	1.92672	2.79743	hypothetical protein conserved
Tb927.11.1400	0.152227	6.15731	15.2277	0.00129955	0.0103382	1.98556	2.88621	hypothetical protein conserved
Tb927.3.2730	0.152123	6.81018	9.07373	0.00837234	0.037629	1.42448	2.07715	SUMO-interacting motif-containing protein
KS17gene_7152a	0.152115	5.56285	5.57881	0.0313961	0.0965621	1.01519	1.50312	KS17gene_7152a
Tb927.9.6560	0.152105	7.23779	5.22959	0.0363885	0.106781	0.971505	1.43904	NAK family pseudokinase putative
Tb927.11.2710	0.152038	4.57561	2.85979	0.110488	0.23139	0.635655	0.956686	Cell division cycle 45
[truncated: 12,198 more rows]

## Sheet: DFO-vs-Fe
GeneID	logFC	logCPM	F	PValue	FDR	mlog10FDR	mlog10pvalue	desc
Tb427.BES129.3	2.56647	10.3547	383.745	1.72837e-12	6.13442e-09	8.21223	11.7624	Tb427.BES129.3
Tb427.BES129.2	2.55173	10.789	392.276	1.46265e-12	6.13442e-09	8.21223	11.8349	Tb427.BES129.2
Tb427VSG-6609	2.52789	10.3168	352.23	3.30849e-12	6.56267e-09	8.18292	11.4804	Tb427VSG-6609
Tb427.BES129.4	2.50947	11.6596	361.762	2.70312e-12	6.39604e-09	8.19409	11.5681	Tb427.BES129.4
Tb927.11.12100	1.83361	6.89777	742.268	1.09947e-14	7.80461e-11	10.1076	13.9588	RNA-binding protein putative
KS17gene_4150a	1.80353	6.10692	759.728	9.18607e-15	7.80461e-11	10.1076	14.0369	KS17gene_4150a
[truncated: 14,191 more rows]

## Sheet: Fe-vs-Ctrl
GeneID	logFC	logCPM	F	PValue	FDR	mlog10FDR	mlog10pvalue	desc
[truncated: 14,197 more rows]

## Sheet: TfR-vs-Ctrl
GeneID	logFC	logCPM	F	PValue	FDR	mlog10FDR	mlog10pvalue	desc
[truncated: 14,550 more rows]

[truncated: 1 more sheets: Primers]
